# Supplementary material for: Similar brain proteomic signatures in Alzheimer’s disease and epilepsy
Source: Acta Neuropathol. 2024 Jan 30;147(1):27. doi: 10.1007/s00401-024-02683-4 (PMC10827928; doi:10.1007/s00401-024-02683-4)
Supplement: Supplementary file 1 — Supplementary file1 (XLSX 577 KB) [file 401_2024_2683_MOESM1_ESM.xlsx]

## Sheet: readme
Supplementary Table 1 - Comparison of proteins significantly altered in epilepsy and proteins altered in AD. Epilepsy data obtained from Pires et al. (2021) - significantly altered proteins in the hippocampus between epilepsy and controls based on FDR <5%; Advanced AD protein changes and enriched proteins in amyloid plaques, neurofibrillary tangles (NFTs) and cerebral amyloid angiopathy (CAA) obt…
Epilepsy Data: Uniprot ID: primary uniprot ID listed in Pires et al. (2021)
Epilepsy Data: Gene ID: primary gene ID listed in Pires et al. (2021)
NeuroPro: Gene ID: primary gene ID listed in NeuroPro
Epilepsy vs control (p value): Student's t-test p-value
Epilepsy vs control (Fold Change): Untransformed fold change difference between epilepsy and controls
Directional change in epilepsy: Binary classification of protein change in epilepsy vs controls
Directional change in Advanced AD: Binary classification of protein change in bulk tissue samples advanced AD vs controls. Increased/Decreased = consistent directional change in AD across all studies (n=1 outlier permitted for proteins identified as altered in >5 studies); Inconsistent = inconsistent directional change reported in advanced AD studies. No entry = not reported as altered in advance…
Comparison: Change in Epilepsy HIP vs Advanced AD: Details consistency of directional changes in epilepsy and AD
Plaque protein; CAA protein; NFT protein: Proteins reported as enriched in plaques/CAA/NFTs in AD human brain tissue vs non-plaque tissue/non-CAA containing blood vessels and non-NFT containing neurons respectively. Data obtained from NeuroPro and listed in Supplementary Table 3.
pTau interactor: Proteins reported as interactors of PHF1 immunoreactive phosphorylated tau (pTau). Data obtained from Drummond et al. (2020) and listed in Supplementary Table 4.
Total tau interactor: Proteins reported as interactors of total tau in Hsieh et al. (2019) and listed in Supplementary Table 5
Genetic link to epilepsy: Proteins reported as causative genes for epilepsy. Data obtained from ClinGen Epilepsy Expert Panel and listed in Supplementary Table 7.
Regulated by Tau: Proteins reported as having tau as an upstream regulator. Data obtained from Ingenuity Pathway Analysis and listed in Supplementary Table 6.
Synapse protein: Specifies general location of all synapse proteins as defined in SynGO. The term "Presynapse & Postsynapse" given if protein was linked to multiple GO terms specifying both presynapse and postsynapse. The term "synapse" was given to proteins that were associated with the synapse, but no specific localization could be determined based on GO term.
Mitochondrial protein: Specifies function of all mitochondrial proteins as defined by MitoCoP. The term "other" was given to proteins that are known mitochondrial proteins but their function was either unknown or unclassified in MitoCoP.
NeuroPro Score: Count of the number of times a protein has been identified as significantly altered in proteomic studies included in NeuroPro.
Supplementary Table 2 – List of proteins significantly altered in advanced AD bulk tissue. Dataset obtained from NeuroPro (Askenazi et al. (2023)) and includes 4743 proteins. Increased/Decreased = consistent directional change in advanced AD bulk tissue across all proteomic studies (n=1 outlier permitted for proteins identified as altered in >5 studies); Inconsistent = inconsistent directional ch…
Supplementary Table 3 – Proteins enriched in neuropathological lesions in AD. Data obtained from NeuroPro (Askenazi et al. (2023)) and includes 489 proteins.
Supplementary Table 4 - List of protein interactors of phosphorylated tau (pTau) in human Alzheimer's disease brain tissue. Data obtained from Drummond et al. (2020) and includes 125 proteins. Column Identifiers:
Significantly altered in epilepsy: Proteins significantly altered in the hippocampus in epilepsy vs controls (obtained from Supplementary Table 1)
Synapse protein: Specifies general location of all synapse proteins as defined in SynGO. The term "Presynapse & Postsynapse" given if protein was linked to multiple GO terms specifying both presynapse and postsynapse. The term "synapse" was given to proteins that were associated with the synapse, but no specific localization could be determined based on GO term.
Mitochondrial protein: Specifies function of all mitochondrial proteins as defined by MitoCoP. The term "other" was given to proteins that are known mitochondrial proteins but their function was either unknown or unclassified in MitoCoP.
Phagosome maturation: Specifies proteins part of the "phagosome maturation" pathway identified using Ingenuity Pathway Analysis
Ribonucleotide binding: Specifies proteins belonging to the "Ribonucleotide binding" GO term (GO:0032553)
Proteasome Regulatory Particle: Specified proteins belonging to the "Proteasome regulatory particle" GO term (GO:0005838)
Supplementary Table 5 - List of protein interactors with total tau in human Alzheimer's disease brain tissue. Data obtained from Hsieh et al. (2019) and includes 511 proteins.
Supplementary Table 6 - Upstream regulators of proteins significantly altered in epilepsy hippocampus. Output obtained from IPA on May 15th 2023. Upstream regulators restricted to "Genes, RNAs, & Proteins" only
Supplementary Table 7 - Genes causally linked to epilepsy with either "strong" or "definitive" classification from the ClinGen Epilepsy Expert Panel. Accessed 4/5/23; https://search.clinicalgenome.org/kb/affiliate/10005?page=1&size=25&search=
Supplementary Table 8 - Gene Ontology enrichments for Figure 3d
Supplementary Table 9 - Gene Ontology enrichments for Figure 3e
Supplementary Table 10 - Gene Ontology enrichments for Figure 4b
Supplementary Table 11 - Gene Ontology enrichments for Figure 4c
Supplementary Table 12 - Ribosomal protein changes in epilepsy and AD; A complete list of human ribosomal proteins was obtained from HGNC (https://www.genenames.org/). Proteins classified by identification and directional changes in epilepsy and NeuroPro datasets
Supplementary Table 13 - Gene Ontology enrichments for Figure 7b
Supplementary Table 14 - Comparison of proteins significantly altered in epilepsy and AD across multiple brain regions (Hippocampus [CA1-CA3]; Frontal Cortex; Dentate Gyrus). Epilepsy data obtained from Pires et al. (2021) - significantly altered proteins in the hippocampus between epilepsy and controls based on FDR <5%; Advanced AD protein changes and enriched proteins in amyloid plaques, neurof…
Epilepsy Data: Uniprot ID: primary uniprot ID listed in Pires et al. (2021)
Epilepsy Data: Gene ID: primary gene ID listed in Pires et al. (2021)
NeuroPro: Gene ID: primary gene ID listed in NeuroPro
Directional change in Advanced AD: Binary classification of protein change in bulk tissue samples advanced AD vs controls. Increased/Decreased = consistent directional change in AD across all studies (n=1 outlier permitted for proteins identified as altered in >5 studies); Inconsistent = inconsistent directional change reported in advanced AD studies. No entry = not reported as altered in advance…
Epilepsy vs control (p value): Student's t-test p-value specific to brain region specified
Epilepsy vs control (Fold Change): Untransformed fold change difference between epilepsy and controls specific to brain region specified
Directional change in epilepsy: Binary classification of protein change in epilepsy vs controls specific to brain region specified
Comparison: Change in Epilepsy HIP vs Advanced AD: Details consistency of directional changes in epilepsy and AD specific to brain region specified
Plaque protein; CAA protein; NFT protein: Proteins reported as enriched in plaques/CAA/NFTs in AD human brain tissue vs non-plaque tissue/non-CAA containing blood vessels and non-NFT containing neurons respectively. Data obtained from NeuroPro and listed in Supplementary Table 3.
pTau interactor: Proteins reported as interactors of PHF1 immunoreactive phosphorylated tau (pTau). Data obtained from Drummond et al. (2020) and listed in Supplementary Table 4.
Total tau interactor: Proteins reported as interactors of total tau in Hsieh et al. (2019) and listed in Supplementary Table 5
Genetic link to epilepsy: Proteins reported as causative genes for epilepsy. Data obtained from ClinGen Epilepsy Expert Panel and listed in Supplementary Table 7.
Supplementary Table 15 - Gene Ontology enrichments for Figure 5o

## Sheet: Supplementary Table 1
Epilepsy Data: Uniprot ID	Epilepsy Data: Gene ID	NeuroPro: Gene ID	Epilepsy vs Control (p Value)	Epilepsy vs Control (Fold Change)	Directional Change in Epilepsy	Directional Change in Advanced AD	Comparison: Change in Epilepsy HIP vs Advanced AD	Plaque Protein	CAA Protein	NFT Protein	pTau Interactor	Total tau Interactor	Genetic Link to Epilepsy	Regulated by Tau	Synapse Protein	Mitochondrial Protein	NeuroPro Score
E9PAV3	NACA	NACA	0.000412287	1.53809	INCREASED	INCREASED	Same: Increased in both										2
O00401	WASL	WASL	0.000144251	1.3771	INCREASED	INCREASED	Same: Increased in both								Postsynapse		3
O14639	ABLIM1	ABLIM1	0.00905985	1.4963	INCREASED	INCREASED	Same: Increased in both										5
O14745	SLC9A3R1	SLC9A3R1	1.62799e-05	1.70398	INCREASED	INCREASED	Same: Increased in both										8
O15173	PGRMC2	PGRMC2	6.57856e-05	1.53038	INCREASED	INCREASED	Same: Increased in both										3
O15394	NCAM2	NCAM2	1.12435e-05	1.38742	INCREASED	INCREASED	Same: Increased in both										3
O43505	B4GAT1	B4GAT1	0.00652119	1.46937	INCREASED	INCREASED	Same: Increased in both										5
O60884	DNAJA2	DNAJA2	0.0111787	1.42305	INCREASED	INCREASED	Same: Increased in both										2
O75367	H2AFY	MACROH2A1	0.00287967	1.50605	INCREASED	INCREASED	Same: Increased in both										9
O75368	SH3BGRL	SH3BGRL	0.0123409	1.27887	INCREASED	INCREASED	Same: Increased in both										9
O76024	WFS1	WFS1	2.16467e-05	1.70706	INCREASED	INCREASED	Same: Increased in both								Presynapse		4
O95861	BPNT1	BPNT1	1.35202e-06	1.52326	INCREASED	INCREASED	Same: Increased in both									Nucleotide/Nucleoside Metabolism	4
P02545	LMNA	LMNA	0.00194468	1.5762	INCREASED	INCREASED	Same: Increased in both										8
P02649	APOE	APOE	0.00532485	1.65641	INCREASED	INCREASED	Same: Increased in both	ENRICHED	ENRICHED		TRUE	TRUE			Synaptic Cleft		19
P05198	EIF2S1	EIF2S1	0.00226648	1.33178	INCREASED	INCREASED	Same: Increased in both								Synapse		3
P05230	FGF1	FGF1	0.0124258	2.05535	INCREASED	INCREASED	Same: Increased in both	ENRICHED									7
P06703	S100A6	S100A6	0.00147147	2.48838	INCREASED	INCREASED	Same: Increased in both							TRUE			15
P07195	LDHB	LDHB	0.00801536	1.30874	INCREASED	INCREASED	Same: Increased in both							TRUE			8
P07197	NEFM	NEFM	0.0153607	1.26672	INCREASED	INCREASED	Same: Increased in both					TRUE			Presynape & Postsynapse		11
P07305	H1F0	H1-0	0.00057302	1.4419	INCREASED	INCREASED	Same: Increased in both	ENRICHED				TRUE					10
P09429	HMGB1	HMGB1	0.00184063	1.67399	INCREASED	INCREASED	Same: Increased in both	ENRICHED	ENRICHED								10
P12268	IMPDH2	IMPDH2	0.00845722	1.31098	INCREASED	INCREASED	Same: Increased in both										2
P15121	AKR1B1	AKR1B1	1.9752e-07	1.73355	INCREASED	INCREASED	Same: Increased in both		ENRICHED							Carbohydrate & Enery Metabolism	10
P16401	HIST1H1B	H1-5	0.0168863	1.37607	INCREASED	INCREASED	Same: Increased in both	ENRICHED									6
P19105	MYL12A	MYL12A	6.11492e-05	1.40731	INCREASED	INCREASED	Same: Increased in both										4
P19338	NCL	NCL	2.7038e-10	1.83376	INCREASED	INCREASED	Same: Increased in both				TRUE						7
P19525	EIF2AK2	EIF2AK2	0.0166945	1.361	INCREASED	INCREASED	Same: Increased in both										1
P20340	RAB6A	RAB6A	5.9302e-05	1.28888	INCREASED	INCREASED	Same: Increased in both								Presynapse		5
P22626	HNRNPA2B1	HNRNPA2B1	0.00496228	1.2733	INCREASED	INCREASED	Same: Increased in both				TRUE				Postsynapse		6
P25789	PSMA4	PSMA4	5.12215e-05	1.64953	INCREASED	INCREASED	Same: Increased in both										5
P27816	MAP4	MAP4	0.000268935	1.91982	INCREASED	INCREASED	Same: Increased in both				TRUE						10
P28072	PSMB6	PSMB6	2.00256e-06	2.29611	INCREASED	INCREASED	Same: Increased in both										4
P28074	PSMB5	PSMB5	0.0107712	1.42939	INCREASED	INCREASED	Same: Increased in both										5
P29966	MARCKS	MARCKS	8.82356e-05	3.62512	INCREASED	INCREASED	Same: Increased in both								Presynape & Postsynapse		6
P30043	BLVRB	BLVRB	0.000893445	1.5376	INCREASED	INCREASED	Same: Increased in both		ENRICHED	ENRICHED		TRUE					10
P30566	ADSL	ADSL	0.00163147	1.30945	INCREASED	INCREASED	Same: Increased in both										2
P30622	CLIP1	CLIP1	0.0108693	1.26676	INCREASED	INCREASED	Same: Increased in both										2
P46060	RANGAP1	RANGAP1	0.00147675	1.35197	INCREASED	INCREASED	Same: Increased in both										7
P49591	SARS	SARS1	0.0137284	1.14929	INCREASED	INCREASED	Same: Increased in both										3
P49748	ACADVL	ACADVL	0.00303339	1.41625	INCREASED	INCREASED	Same: Increased in both									Lipid Metabolism	3
P53004	BLVRA	BLVRA	0.00625536	1.30114	INCREASED	INCREASED	Same: Increased in both										5
P53990	IST1	IST1	0.00910046	1.29131	INCREASED	INCREASED	Same: Increased in both	ENRICHED									3
P60228	EIF3E	EIF3E	0.00888901	1.34159	INCREASED	INCREASED	Same: Increased in both					TRUE			Postsynapse		1
P60520	GABARAPL2	GABARAPL2	0.00299018	1.38706	INCREASED	INCREASED	Same: Increased in both										3
P61006	RAB8A	RAB8A	0.00298341	1.41555	INCREASED	INCREASED	Same: Increased in both								Synapse		2
P61088	UBE2N	UBE2N	0.00322697	1.30471	INCREASED	INCREASED	Same: Increased in both					TRUE					3
P61978	HNRNPK	HNRNPK	0.0125026	1.16327	INCREASED	INCREASED	Same: Increased in both				TRUE				Postsynapse		6
P62316	SNRPD2	SNRPD2	0.000170159	2.03559	INCREASED	INCREASED	Same: Increased in both					TRUE					7
P62851	RPS25	RPS25	2.13523e-06	1.68221	INCREASED	INCREASED	Same: Increased in both	ENRICHED				TRUE			Postsynapse		7
P78527	PRKDC	PRKDC	0.00167217	1.30251	INCREASED	INCREASED	Same: Increased in both										3
Q00796	SORD	SORD	0.000474517	1.714	INCREASED	INCREASED	Same: Increased in both										6
Q01130	SRSF2	SRSF2	0.000832543	1.58661	INCREASED	INCREASED	Same: Increased in both										6
Q02878	RPL6	RPL6	6.298e-05	1.50529	INCREASED	INCREASED	Same: Increased in both								Presynape & Postsynapse		7
Q03252	LMNB2	LMNB2	0.000161383	1.60103	INCREASED	INCREASED	Same: Increased in both										6
Q07954	LRP1	LRP1	0.00543101	1.20046	INCREASED	INCREASED	Same: Increased in both	ENRICHED						TRUE			7
Q12905	ILF2	ILF2	0.012857	1.22763	INCREASED	INCREASED	Same: Increased in both										5
Q12906	ILF3	ILF3	0.0100174	1.19197	INCREASED	INCREASED	Same: Increased in both										5
Q14019	COTL1	COTL1	0.000233357	1.86424	INCREASED	INCREASED	Same: Increased in both		ENRICHED								11
Q14108	SCARB2	SCARB2	0.00236094	2.16734	INCREASED	INCREASED	Same: Increased in both						TRUE				6
Q15121	PEA15	PEA15	0.00850861	1.53297	INCREASED	INCREASED	Same: Increased in both		ENRICHED	ENRICHED		TRUE		TRUE			10
Q15233	NONO	NONO	0.000127178	1.58419	INCREASED	INCREASED	Same: Increased in both										5
Q15717	ELAVL1	ELAVL1	3.66777e-06	1.68306	INCREASED	INCREASED	Same: Increased in both								Postsynapse		4
Q16352	INA	INA	0.0028387	1.34105	INCREASED	INCREASED	Same: Increased in both					TRUE			Postsynapse		8
Q4G0N4	NADK2	NADK2	0.00173582	1.22795	INCREASED	INCREASED	Same: Increased in both									Cofactor Metabolism	4
Q5T5U3	ARHGAP21	ARHGAP21	0.0155143	1.21271	INCREASED	INCREASED	Same: Increased in both										1
Q6NVY1	HIBCH	HIBCH	2.29821e-07	1.69731	INCREASED	INCREASED	Same: Increased in both									Fatty Acid β-oxidation	3
Q6P1N0	CC2D1A	CC2D1A	0.0171496	1.33444	INCREASED	INCREASED	Same: Increased in both										1
Q6YN16	HSDL2	HSDL2	0.00232263	1.61396	INCREASED	INCREASED	Same: Increased in both	ENRICHED								Other	3
Q6ZMI0	PPP1R21	PPP1R21	0.0150893	1.34883	INCREASED	INCREASED	Same: Increased in both										2
Q71UI9	H2AFV	H2AZ2	0.00668111	1.75896	INCREASED	INCREASED	Same: Increased in both							TRUE			7
Q765P7	MTSS2	MTSS2	3.2682e-05	1.75009	INCREASED	INCREASED	Same: Increased in both										5
Q7L9L4	MOB1B	MOB1B	0.0055256	1.37253	INCREASED	INCREASED	Same: Increased in both										3
Q7Z3U7	MON2	MON2	2.89544e-05	2.22291	INCREASED	INCREASED	Same: Increased in both										1
Q8IV08	PLD3	PLD3	0.0138421	1.32781	INCREASED	INCREASED	Same: Increased in both	ENRICHED									3
Q8N6N7	ACBD7	ACBD7	0.000148584	2.05779	INCREASED	INCREASED	Same: Increased in both										3
Q92945	KHSRP	KHSRP	0.00476865	1.66762	INCREASED	INCREASED	Same: Increased in both										5
Q9BRF8	CPPED1	CPPED1	0.0114377	1.38498	INCREASED	INCREASED	Same: Increased in both										3
Q9H1E3	NUCKS1	NUCKS1	0.00840955	1.81101	INCREASED	INCREASED	Same: Increased in both										8
Q9HCJ6	VAT1L	VAT1L	0.00646516	1.51109	INCREASED	INCREASED	Same: Increased in both										6
Q9NQW6	ANLN	ANLN	0.0136065	1.45893	INCREASED	INCREASED	Same: Increased in both										3
Q9NUP9	LIN7C	LIN7C	0.00422909	1.51984	INCREASED	INCREASED	Same: Increased in both					TRUE			Synapse		3
Q9NWV4	CZIB	CZIB	0.00257206	1.40478	INCREASED	INCREASED	Same: Increased in both										5
Q9UHA4	LAMTOR3	LAMTOR3	0.00593039	1.4946	INCREASED	INCREASED	Same: Increased in both										4
Q9UIC8	LCMT1	LCMT1	0.00309308	1.34845	INCREASED	INCREASED	Same: Increased in both							TRUE			5
Q9UIJ7	AK3	AK3	0.00166301	1.49675	INCREASED	INCREASED	Same: Increased in both									Nucleotide/Nucleoside Metabolism	4
Q9UJ70	NAGK	NAGK	0.000533461	1.42609	INCREASED	INCREASED	Same: Increased in both		ENRICHED								8
Q9ULB1	NRXN1	NRXN1	0.00311833	1.3704	INCREASED	INCREASED	Same: Increased in both	ENRICHED	ENRICHED						Presynapse		8
Q9Y230	RUVBL2	RUVBL2	0.0127051	1.20906	INCREASED	INCREASED	Same: Increased in both										9
Q9Y376	CAB39	CAB39	0.000169682	1.53313	INCREASED	INCREASED	Same: Increased in both										4
O00429	DNM1L	DNM1L	0.000226115	0.791868	DECREASED	DECREASED	Same: Decreased in both					TRUE		TRUE	Presynapse		18
O00499	BIN1	BIN1	0.000659357	0.746043	DECREASED	DECREASED	Same: Decreased in both					TRUE			Presynapse		3
O00743	PPP6C	PPP6C	0.00147353	0.672316	DECREASED	DECREASED	Same: Decreased in both										1
O14490	DLGAP1	DLGAP1	0.0116361	0.789924	DECREASED	DECREASED	Same: Decreased in both								Postsynapse		6
O14531	DPYSL4	DPYSL4	0.0116664	0.835143	DECREASED	DECREASED	Same: Decreased in both										12
O14548	COX7A2L	COX7A2L	0.00573613	0.647701	DECREASED	DECREASED	Same: Decreased in both	ENRICHED								OXPHOS Assembly & Stability	5
O14561	NDUFAB1	NDUFAB1	0.00766431	0.61981	DECREASED	DECREASED	Same: Decreased in both									OXPHOS Complex Subunits	2
O14949	UQCRQ	UQCRQ	0.000442253	0.689456	DECREASED	DECREASED	Same: Decreased in both							TRUE		OXPHOS Complex Subunits	7
O14964	HGS	HGS	0.000138914	0.733113	DECREASED	DECREASED	Same: Decreased in both										10
O14994	SYN3	SYN3	0.0144223	0.807073	DECREASED	DECREASED	Same: Decreased in both								Presynapse		5
O15020	SPTBN2	SPTBN2	0.0166115	0.877649	DECREASED	DECREASED	Same: Decreased in both					TRUE			Presynape & Postsynapse		10
O15126	SCAMP1	SCAMP1	0.00184894	0.607502	DECREASED	DECREASED	Same: Decreased in both								Presynapse		3
O43426	SYNJ1	SYNJ1	0.00697943	0.859998	DECREASED	DECREASED	Same: Decreased in both					TRUE	TRUE	TRUE	Presynapse		12
O43674	NDUFB5	NDUFB5	0.00592467	0.692508	DECREASED	DECREASED	Same: Decreased in both									OXPHOS Complex Subunits	5
O43707	ACTN4	ACTN4	0.00020644	0.760853	DECREASED	DECREASED	Same: Decreased in both										8
O60331	PIP5K1C	PIP5K1C	1.08721e-05	0.674001	DECREASED	DECREASED	Same: Decreased in both					TRUE			Presynape & Postsynapse		9
O75251	NDUFS7	NDUFS7	0.000193134	0.529907	DECREASED	DECREASED	Same: Decreased in both									OXPHOS Complex Subunits	5
O75306	NDUFS2	NDUFS2	0.000542156	0.738926	DECREASED	DECREASED	Same: Decreased in both									OXPHOS Complex Subunits	7
O75340	PDCD6	PDCD6	3.52017e-05	0.724083	DECREASED	DECREASED	Same: Decreased in both										3
O75508	CLDN11	CLDN11	0.00406486	0.670241	DECREASED	DECREASED	Same: Decreased in both										4
O75689	ADAP1	ADAP1	0.00153532	0.695675	DECREASED	DECREASED	Same: Decreased in both		ENRICHED								10
O75964	ATP5MG	ATP5MG	4.5029e-05	0.546122	DECREASED	DECREASED	Same: Decreased in both										4
O94826	TOMM70	TOMM70	0.0125531	0.834402	DECREASED	DECREASED	Same: Decreased in both							TRUE		Protein Import & Biogenesis	6
O94925	GLS	GLS	7.70938e-06	0.588093	DECREASED	DECREASED	Same: Decreased in both				TRUE					Amino Acid Metabolism	14
O94967	WDR47	WDR47	0.00304782	0.787524	DECREASED	DECREASED	Same: Decreased in both										4
O94973	AP2A2	AP2A2	0.000275182	0.784173	DECREASED	DECREASED	Same: Decreased in both					TRUE					12
O95139	NDUFB6	NDUFB6	0.0036484	0.653352	DECREASED	DECREASED	Same: Decreased in both	ENRICHED								OXPHOS Complex Subunits	4
O95140	MFN2	MFN2	0.0166131	0.855703	DECREASED	DECREASED	Same: Decreased in both									Morphology, Dynamics & Organisation	5
O95168	NDUFB4	NDUFB4	2.256e-05	0.611046	DECREASED	DECREASED	Same: Decreased in both									OXPHOS Complex Subunits	6
O95169	NDUFB8	NDUFB8	2.97991e-06	0.448975	DECREASED	DECREASED	Same: Decreased in both									OXPHOS Complex Subunits	6
O95197	RTN3	RTN3	6.65316e-07	0.615232	DECREASED	DECREASED	Same: Decreased in both								Presynapse		9
O95372	LYPLA2	LYPLA2	0.00227925	0.724884	DECREASED	DECREASED	Same: Decreased in both										3
O95373	IPO7	IPO7	0.0171652	0.789673	DECREASED	DECREASED	Same: Decreased in both		ENRICHED	ENRICHED							10
O95757	HSPA4L	HSPA4L	2.07313e-05	0.689173	DECREASED	DECREASED	Same: Decreased in both							TRUE			12
O95782	AP2A1	AP2A1	0.00139391	0.834418	DECREASED	DECREASED	Same: Decreased in both					TRUE		TRUE			15
O95870	ABHD16A	ABHD16A	3.15697e-06	0.643378	DECREASED	DECREASED	Same: Decreased in both										3
O96000	NDUFB10	NDUFB10	0.000997625	0.743744	DECREASED	DECREASED	Same: Decreased in both				TRUE					OXPHOS Complex Subunits	7
P00492	HPRT1	HPRT1	0.00401175	0.787424	DECREASED	DECREASED	Same: Decreased in both										7
P03886	MT-ND1	MT-ND1	0.00143352	0.596363	DECREASED	DECREASED	Same: Decreased in both									OXPHOS Complex Subunits	1
P05023	ATP1A1	ATP1A1	2.47537e-06	0.718645	DECREASED	DECREASED	Same: Decreased in both					TRUE					7
P05026	ATP1B1	ATP1B1	0.00154952	0.784225	DECREASED	DECREASED	Same: Decreased in both							TRUE			9
P05129	PRKCG	PRKCG	0.000394439	0.719418	DECREASED	DECREASED	Same: Decreased in both					TRUE			Presynape & Postsynapse		11
P05141	SLC25A5	SLC25A5	0.00107577	0.677361	DECREASED	DECREASED	Same: Decreased in both					TRUE				Carriers, Channels & Transporters	7
P05771	PRKCB	PRKCB	0.000201146	0.623069	DECREASED	DECREASED	Same: Decreased in both					TRUE			Presynapse		5
P06576	ATP5F1B	ATP5F1B	3.34387e-06	0.6635	DECREASED	DECREASED	Same: Decreased in both							TRUE		OXPHOS Complex Subunits	4
P07437	TUBB	TUBB	0.0121681	0.720959	DECREASED	DECREASED	Same: Decreased in both					TRUE		TRUE	Synapse		9
P08247	SYP	SYP	3.26806e-08	0.413128	DECREASED	DECREASED	Same: Decreased in both							TRUE	Presynapse		6
P08574	CYC1	CYC1	0.000258732	0.76037	DECREASED	DECREASED	Same: Decreased in both									OXPHOS Complex Subunits	8
P09471	GNAO1	GNAO1	0.00151274	0.790265	DECREASED	DECREASED	Same: Decreased in both					TRUE	TRUE	TRUE			6
P0DP58	LYNX1	LYNX1	2.20114e-05	0.418259	DECREASED	DECREASED	Same: Decreased in both										2
P10606	COX5B	COX5B	1.9843e-06	0.524066	DECREASED	DECREASED	Same: Decreased in both				TRUE					OXPHOS Complex Subunits	9
P10809	HSPD1	HSPD1	0.0015452	0.810231	DECREASED	DECREASED	Same: Decreased in both							TRUE			9
P11177	PDHB	PDHB	0.00044507	0.707085	DECREASED	DECREASED	Same: Decreased in both				TRUE					PDH Complex & Regulation	10
P11182	DBT	DBT	0.00807666	0.680849	DECREASED	DECREASED	Same: Decreased in both	ENRICHED								Amino Acid Metabolism	10
P12235	SLC25A4	SLC25A4	2.67665e-08	0.401768	DECREASED	DECREASED	Same: Decreased in both					TRUE				Carriers, Channels & Transporters	7
P12236	SLC25A6	SLC25A6	1.04991e-07	0.544845	DECREASED	DECREASED	Same: Decreased in both									Carriers, Channels & Transporters	6
P12277	CKB	CKB	1.63481e-07	0.61183	DECREASED	DECREASED	Same: Decreased in both					TRUE		TRUE			8
P12814	ACTN1	ACTN1	8.17661e-05	0.704489	DECREASED	DECREASED	Same: Decreased in both							TRUE	Postsynapse		11
P13637	ATP1A3	ATP1A3	0.00064082	0.838167	DECREASED	DECREASED	Same: Decreased in both							TRUE	Presynape & Postsynapse		11
P13693	TPT1	TPT1	0.0152094	0.821108	DECREASED	DECREASED	Same: Decreased in both		ENRICHED					TRUE			7
P13861	PRKAR2A	PRKAR2A	0.0023299	0.754858	DECREASED	DECREASED	Same: Decreased in both								Synapse		5
P14406	COX7A2	COX7A2	0.0022044	0.608159	DECREASED	DECREASED	Same: Decreased in both							TRUE		OXPHOS Complex Subunits	5
P14625	HSP90B1	HSP90B1	0.000900215	0.842788	DECREASED	DECREASED	Same: Decreased in both				TRUE						7
P14854	COX6B1	COX6B1	2.51184e-08	0.340327	DECREASED	DECREASED	Same: Decreased in both									OXPHOS Complex Subunits	9
P17600	SYN1	SYN1	0.000485253	0.749004	DECREASED	DECREASED	Same: Decreased in both					TRUE		TRUE	Presynapse		8
P19086	GNAZ	GNAZ	0.0086417	0.832381	DECREASED	DECREASED	Same: Decreased in both					TRUE		TRUE			11
P20020	ATP2B1	ATP2B1	0.000226357	0.731703	DECREASED	DECREASED	Same: Decreased in both					TRUE			Presynapse		10
P20674	COX5A	COX5A	1.21412e-05	0.626899	DECREASED	DECREASED	Same: Decreased in both							TRUE		OXPHOS Complex Subunits	9
P21281	ATP6V1B2	ATP6V1B2	0.00292366	0.825326	DECREASED	DECREASED	Same: Decreased in both	ENRICHED			TRUE				Presynapse		8
P21283	ATP6V1C1	ATP6V1C1	6.86497e-10	0.542617	DECREASED	DECREASED	Same: Decreased in both								Presynapse		5
P21579	SYT1	SYT1	0.00285117	0.787887	DECREASED	DECREASED	Same: Decreased in both					TRUE			Presynapse		12
P21796	VDAC1	VDAC1	0.00209067	0.797758	DECREASED	DECREASED	Same: Decreased in both							TRUE	Presynape & Postsynapse	Carriers, Channels & Transporters	6
P22695	UQCRC2	UQCRC2	1.27666e-06	0.600287	DECREASED	DECREASED	Same: Decreased in both					TRUE		TRUE		OXPHOS Complex Subunits	5
P23368	ME2	ME2	0.00657304	0.805791	DECREASED	DECREASED	Same: Decreased in both									TCA Cycle	4
P23381	WARS	WARS1	0.0170618	0.819321	DECREASED	DECREASED	Same: Decreased in both										8
P23677	ITPKA	ITPKA	0.000330519	0.609137	DECREASED	DECREASED	Same: Decreased in both								Postsynapse		4
P26640	VARS	VARS1	0.00625825	0.820376	DECREASED	DECREASED	Same: Decreased in both					TRUE					3
P27797	CALR	CALR	0.000332182	0.552956	DECREASED	DECREASED	Same: Decreased in both				TRUE						7
P30040	ERP29	ERP29	0.00660434	0.777156	DECREASED	DECREASED	Same: Decreased in both										3
P30084	ECHS1	ECHS1	0.00190338	0.677125	DECREASED	DECREASED	Same: Decreased in both									Fatty Acid β-oxidation	5
P30153	PPP2R1A	PPP2R1A	3.56722e-08	0.640384	DECREASED	DECREASED	Same: Decreased in both				TRUE	TRUE		TRUE	Synapse		15
P30519	HMOX2	HMOX2	0.00237445	0.738595	DECREASED	DECREASED	Same: Decreased in both										8
P31321	PRKAR1B	PRKAR1B	0.00102756	0.743253	DECREASED	DECREASED	Same: Decreased in both								Postsynapse		4
P31323	PRKAR2B	PRKAR2B	0.000344358	0.52809	DECREASED	DECREASED	Same: Decreased in both					TRUE			Postsynapse		5
P31930	UQCRC1	UQCRC1	2.00575e-05	0.758973	DECREASED	DECREASED	Same: Decreased in both									OXPHOS Complex Subunits	7
P34932	HSPA4	HSPA4	0.000858071	0.82824	DECREASED	DECREASED	Same: Decreased in both										5
P35609	ACTN2	ACTN2	0.0085716	0.811715	DECREASED	DECREASED	Same: Decreased in both								Postsynapse		19
P35612	ADD2	ADD2	0.00322774	0.832889	DECREASED	DECREASED	Same: Decreased in both							TRUE	Presynape & Postsynapse		7
P36915	GNL1	GNL1	0.00032972	0.819179	DECREASED	DECREASED	Same: Decreased in both										9
P38606	ATP6V1A	ATP6V1A	1.19486e-10	0.628733	DECREASED	DECREASED	Same: Decreased in both					TRUE		TRUE	Presynapse		6
P42658	DPP6	DPP6	0.011321	0.786941	DECREASED	DECREASED	Same: Decreased in both										14
P45985	MAP2K4	MAP2K4	0.000565417	0.705769	DECREASED	DECREASED	Same: Decreased in both										11
P46821	MAP1B	MAP1B	0.0017001	0.833112	DECREASED	DECREASED	Same: Decreased in both				TRUE	TRUE		TRUE			4
P49755	TMED10	TMED10	0.0036183	0.74262	DECREASED	DECREASED	Same: Decreased in both										3
P49821	NDUFV1	NDUFV1	1.63837e-06	0.673139	DECREASED	DECREASED	Same: Decreased in both				TRUE					OXPHOS Complex Subunits	11
P51148	RAB5C	RAB5C	0.00588833	0.805123	DECREASED	DECREASED	Same: Decreased in both								Presynapse		3
P51149	RAB7A	RAB7A	0.000165084	0.759853	DECREASED	DECREASED	Same: Decreased in both								Presynapse		5
P51553	IDH3G	IDH3G	0.00215345	0.796776	DECREASED	DECREASED	Same: Decreased in both									TCA Cycle	12
P51970	NDUFA8	NDUFA8	0.00229316	0.82364	DECREASED	DECREASED	Same: Decreased in both							TRUE		OXPHOS Complex Subunits	6
P53597	SUCLG1	SUCLG1	0.00586786	0.743102	DECREASED	DECREASED	Same: Decreased in both							TRUE		TCA Cycle	14
P53677	AP3M2	AP3M2	3.52404e-05	0.698501	DECREASED	DECREASED	Same: Decreased in both					TRUE					8
P53779	MAPK10	MAPK10	0.000213744	0.71796	DECREASED	DECREASED	Same: Decreased in both					TRUE			Postsynapse		4
P54687	BCAT1	BCAT1	0.0020581	0.677417	DECREASED	DECREASED	Same: Decreased in both										3
P54764	EPHA4	EPHA4	0.00523441	0.761731	DECREASED	DECREASED	Same: Decreased in both								Presynape & Postsynapse		7
P54920	NAPA	NAPA	0.000815928	0.805613	DECREASED	DECREASED	Same: Decreased in both							TRUE	Presynape & Postsynapse		4
P55060	CSE1L	CSE1L	0.000757799	0.74222	DECREASED	DECREASED	Same: Decreased in both										4
P55809	OXCT1	OXCT1	0.0066583	0.803435	DECREASED	DECREASED	Same: Decreased in both				TRUE					Carbohydrate & Enery Metabolism	13
P60981	DSTN	DSTN	0.00820835	0.851346	DECREASED	DECREASED	Same: Decreased in both					TRUE		TRUE			8
P61020	RAB5B	RAB5B	2.19705e-06	0.581589	DECREASED	DECREASED	Same: Decreased in both								Presynapse		3
P61106	RAB14	RAB14	9.63564e-05	0.803144	DECREASED	DECREASED	Same: Decreased in both								Presynapse		5
P61160	ACTR2	ACTR2	0.000150191	0.700449	DECREASED	DECREASED	Same: Decreased in both								Postsynapse		7
P61163	ACTR1A	ACTR1A	0.00714161	0.778796	DECREASED	DECREASED	Same: Decreased in both							TRUE			4
P61421	ATP6V0D1	ATP6V0D1	1.06085e-06	0.585491	DECREASED	DECREASED	Same: Decreased in both				TRUE			TRUE	Presynapse		6
P61586	RHOA	RHOA	3.38013e-05	0.685154	DECREASED	DECREASED	Same: Decreased in both								Postsynapse		6
P61601	NCALD	NCALD	0.000104823	0.499545	DECREASED	DECREASED	Same: Decreased in both										8
P61764	STXBP1	STXBP1	0.00234572	0.866146	DECREASED	DECREASED	Same: Decreased in both				TRUE	TRUE	TRUE	TRUE	Presynapse		17
P62136	PPP1CA	PPP1CA	0.00591578	0.832387	DECREASED	DECREASED	Same: Decreased in both								Presynape & Postsynapse		6
P62745	RHOB	RHOB	3.20667e-07	0.636944	DECREASED	DECREASED	Same: Decreased in both								Synapse		8
P62760	VSNL1	VSNL1	0.000898723	0.76993	DECREASED	DECREASED	Same: Decreased in both							TRUE			9
P62873	GNB1	GNB1	8.18936e-09	0.509542	DECREASED	DECREASED	Same: Decreased in both					TRUE					8
P62942	FKBP1A	FKBP1A	0.000964204	0.637122	DECREASED	DECREASED	Same: Decreased in both			ENRICHED		TRUE		TRUE	Synapse		8
P63027	VAMP2	VAMP2	0.014132	0.788749	DECREASED	DECREASED	Same: Decreased in both				TRUE	TRUE		TRUE	Presynapse		8
P63096	GNAI1	GNAI1	0.000132261	0.633925	DECREASED	DECREASED	Same: Decreased in both										15
P63167	DYNLL1	DYNLL1	0.00141858	0.639401	DECREASED	DECREASED	Same: Decreased in both										4
P63261	ACTG1	ACTG1	4.86635e-07	0.579989	DECREASED	DECREASED	Same: Decreased in both					TRUE		TRUE	Presynape & Postsynapse		1
P67870	CSNK2B	CSNK2B	1.20788e-05	0.407303	DECREASED	DECREASED	Same: Decreased in both					TRUE			Presynapse		2
P68363	TUBA1B	TUBA1B	2.75053e-07	0.565989	DECREASED	DECREASED	Same: Decreased in both					TRUE		TRUE			5
P68366	TUBA4A	TUBA4A	0.00202991	0.701016	DECREASED	DECREASED	Same: Decreased in both					TRUE		TRUE			9
P78356	PIP4K2B	PIP4K2B	5.76335e-06	0.672596	DECREASED	DECREASED	Same: Decreased in both				TRUE	TRUE					4
P78357	CNTNAP1	CNTNAP1	0.00319229	0.813555	DECREASED	DECREASED	Same: Decreased in both								Presynapse		4
Q00535	CDK5	CDK5	0.00491649	0.701558	DECREASED	DECREASED	Same: Decreased in both				TRUE	TRUE		TRUE	Postsynapse		8
Q00577	PURA	PURA	0.00147178	0.714326	DECREASED	DECREASED	Same: Decreased in both				TRUE		TRUE		Postsynapse		8
Q00610	CLTC	CLTC	0.00014972	0.787182	DECREASED	DECREASED	Same: Decreased in both							TRUE	Presynapse		11
Q01813	PFKP	PFKP	8.27846e-05	0.77167	DECREASED	DECREASED	Same: Decreased in both	ENRICHED			TRUE	TRUE					6
Q02338	BDH1	BDH1	0.00116531	0.717499	DECREASED	DECREASED	Same: Decreased in both									Carbohydrate & Enery Metabolism	6
Q05193	DNM1	DNM1	4.84722e-08	0.723705	DECREASED	DECREASED	Same: Decreased in both	ENRICHED			TRUE	TRUE	TRUE		Presynapse		10
Q08209	PPP3CA	PPP3CA	0.000228705	0.781794	DECREASED	DECREASED	Same: Decreased in both					TRUE			Synapse		5
Q12955	ANK3	ANK3	0.000438018	0.828052	DECREASED	DECREASED	Same: Decreased in both										3
Q13153	PAK1	PAK1	0.00278172	0.761604	DECREASED	DECREASED	Same: Decreased in both							TRUE	Postsynapse		12
Q13332	PTPRS	PTPRS	5.18988e-06	0.680067	DECREASED	DECREASED	Same: Decreased in both								Presynapse		5
Q13362	PPP2R5C	PPP2R5C	0.00271758	0.714737	DECREASED	DECREASED	Same: Decreased in both										4
Q13367	AP3B2	AP3B2	0.00536216	0.85662	DECREASED	DECREASED	Same: Decreased in both				TRUE	TRUE		TRUE			12
Q13423	NNT	NNT	0.015924	0.873879	DECREASED	DECREASED	Same: Decreased in both									Other	11
Q13509	TUBB3	TUBB3	0.00877688	0.710141	DECREASED	DECREASED	Same: Decreased in both					TRUE		TRUE			10
Q13554	CAMK2B	CAMK2B	3.26341e-05	0.652773	DECREASED	DECREASED	Same: Decreased in both				TRUE	TRUE			Postsynapse		7
Q13574	DGKZ	DGKZ	0.00112687	0.683374	DECREASED	DECREASED	Same: Decreased in both								Postsynapse		5
Q13885	TUBB2A	TUBB2A	1.23043e-06	0.590191	DECREASED	DECREASED	Same: Decreased in both					TRUE		TRUE			6
Q14141	SEPTIN6	SEPTIN6	0.000727996	0.568477	DECREASED	DECREASED	Same: Decreased in both				TRUE				Presynapse		5
Q14157	UBAP2L	UBAP2L	0.0118899	0.645049	DECREASED	DECREASED	Same: Decreased in both										4
Q14165	MLEC	MLEC	0.0064803	0.716176	DECREASED	DECREASED	Same: Decreased in both										3
Q14194	CRMP1	CRMP1	0.000801986	0.748894	DECREASED	DECREASED	Same: Decreased in both					TRUE					12
Q14204	DYNC1H1	DYNC1H1	0.00510147	0.903658	DECREASED	DECREASED	Same: Decreased in both					TRUE		TRUE			6
Q14738	PPP2R5D	PPP2R5D	1.67115e-07	0.683362	DECREASED	DECREASED	Same: Decreased in both										6
Q15185	PTGES3	PTGES3	0.000220091	0.744951	DECREASED	DECREASED	Same: Decreased in both					TRUE					3
Q15223	NECTIN1	NECTIN1	0.00640272	0.7173	DECREASED	DECREASED	Same: Decreased in both								Presynapse		9
Q15435	PPP1R7	PPP1R7	0.000903944	0.73603	DECREASED	DECREASED	Same: Decreased in both										7
Q16181	SEPTIN7	SEPTIN7	0.00110636	0.797167	DECREASED	DECREASED	Same: Decreased in both							TRUE	Presynape & Postsynapse		8
Q16718	NDUFA5	NDUFA5	0.00549719	0.714894	DECREASED	DECREASED	Same: Decreased in both							TRUE		OXPHOS Complex Subunits	10
Q16720	ATP2B3	ATP2B3	0.000958917	0.752533	DECREASED	DECREASED	Same: Decreased in both					TRUE			Presynapse		7
Q16775	HAGH	HAGH	0.000150176	0.684778	DECREASED	DECREASED	Same: Decreased in both			ENRICHED						Other	6
Q16798	ME3	ME3	0.000199325	0.651071	DECREASED	DECREASED	Same: Decreased in both									Carbohydrate & Enery Metabolism	5
Q16891	IMMT	IMMT	0.0123416	0.853314	DECREASED	DECREASED	Same: Decreased in both										9
Q2M2I8	AAK1	AAK1	0.000454481	0.747545	DECREASED	DECREASED	Same: Decreased in both							TRUE	Presynapse		6
Q3ZCM7	TUBB8	TUBB8	5.2567e-08	0.200072	DECREASED	DECREASED	Same: Decreased in both										4
Q58FF8	HSP90AB2P	HSP90AB2P	0.0021737	0.530912	DECREASED	DECREASED	Same: Decreased in both					TRUE					3
Q5XKP0	MICOS13	MICOS13	0.00546496	0.470671	DECREASED	DECREASED	Same: Decreased in both										2
Q684P5	RAP1GAP2	RAP1GAP2	0.00939544	0.773292	DECREASED	DECREASED	Same: Decreased in both										2
Q6IBS0	TWF2	TWF2	9.05421e-05	0.651044	DECREASED	DECREASED	Same: Decreased in both										10
Q6PIU2	NCEH1	NCEH1	0.000130345	0.634357	DECREASED	DECREASED	Same: Decreased in both										3
Q6ZV89	SH2D5	SH2D5	1.89376e-05	0.630114	DECREASED	DECREASED	Same: Decreased in both										4
Q7L1I2	SV2B	SV2B	0.0168927	0.753582	DECREASED	DECREASED	Same: Decreased in both								Presynapse		10
Q86SX6	GLRX5	GLRX5	0.00663285	0.691974	DECREASED	DECREASED	Same: Decreased in both									Fe-S Protein Biogenesis	2
Q86X55	CARM1	CARM1	0.0124106	0.700291	DECREASED	DECREASED	Same: Decreased in both										1
Q86Y39	NDUFA11	NDUFA11	0.00318984	0.672204	DECREASED	DECREASED	Same: Decreased in both	ENRICHED								OXPHOS Complex Subunits	4
Q8IXS6	PALM2	PALM2	0.000230125	0.685143	DECREASED	DECREASED	Same: Decreased in both										3
Q8IYB5	SMAP1	SMAP1	0.00511976	0.741305	DECREASED	DECREASED	Same: Decreased in both										5
Q8IZP0	ABI1	ABI1	1.28097e-08	0.684364	DECREASED	DECREASED	Same: Decreased in both								Postsynapse		5
Q8N126	CADM3	CADM3	0.000129181	0.686209	DECREASED	DECREASED	Same: Decreased in both			ENRICHED					Presynapse		10
Q8N1B4	VPS52	VPS52	0.00928094	0.857791	DECREASED	DECREASED	Same: Decreased in both										4
Q8N336	ELMOD1	ELMOD1	0.0141409	0.798883	DECREASED	DECREASED	Same: Decreased in both										2
Q8N6H7	ARFGAP2	ARFGAP2	0.0145665	0.744181	DECREASED	DECREASED	Same: Decreased in both										4
Q8N9N7	LRRC57	LRRC57	0.000997394	0.791688	DECREASED	DECREASED	Same: Decreased in both										11
Q8NC96	NECAP1	NECAP1	5.40002e-05	0.662436	DECREASED	DECREASED	Same: Decreased in both					TRUE			Presynapse		11
Q8TAC9	SCAMP5	SCAMP5	0.00058987	0.455489	DECREASED	DECREASED	Same: Decreased in both								Presynapse		2
Q8TB36	GDAP1	GDAP1	0.0145044	0.806773	DECREASED	DECREASED	Same: Decreased in both					TRUE				Morphology, Dynamics & Organisation	10
Q8TBX8	PIP4K2C	PIP4K2C	0.0021579	0.616512	DECREASED	DECREASED	Same: Decreased in both					TRUE					3
Q8TDJ6	DMXL2	DMXL2	0.000475687	0.800802	DECREASED	DECREASED	Same: Decreased in both							TRUE	Presynapse		10
Q8WXF7	ATL1	ATL1	0.00261998	0.767113	DECREASED	DECREASED	Same: Decreased in both					TRUE					11
Q8WXG6	MADD	MADD	0.005248	0.804728	DECREASED	DECREASED	Same: Decreased in both					TRUE			Synapse		3
Q92599	SEPTIN8	SEPTIN8	0.0109681	0.788175	DECREASED	DECREASED	Same: Decreased in both				TRUE				Presynapse		3
Q92736	RYR2	RYR2	0.0166776	0.829669	DECREASED	DECREASED	Same: Decreased in both										2
Q92747	ARPC1A	ARPC1A	2.37198e-05	0.63654	DECREASED	DECREASED	Same: Decreased in both										7
Q92845	KIFAP3	KIFAP3	0.0139916	0.773246	DECREASED	DECREASED	Same: Decreased in both										1
Q93050	ATP6V0A1	ATP6V0A1	2.74638e-07	0.646392	DECREASED	DECREASED	Same: Decreased in both	ENRICHED							Presynapse		8
Q96BW9	TAMM41	TAMM41	0.0101079	0.640387	DECREASED	DECREASED	Same: Decreased in both									Cardiolipin Biosynthesis & Remodelling	1
Q96CS3	FAF2	FAF2	0.00113165	0.624693	DECREASED	DECREASED	Same: Decreased in both										1
Q96CW1	AP2M1	AP2M1	0.00856059	0.830224	DECREASED	DECREASED	Same: Decreased in both					TRUE			Presynapse		12
Q96E17	RAB3C	RAB3C	0.000267002	0.640168	DECREASED	DECREASED	Same: Decreased in both								Presynapse		5
Q96FJ2	DYNLL2	DYNLL2	2.02192e-05	0.48354	DECREASED	DECREASED	Same: Decreased in both					TRUE		TRUE	Postsynapse		7
Q96MZ0	GDAP1L1	GDAP1L1	3.41325e-05	0.662023	DECREASED	DECREASED	Same: Decreased in both									Other	5
Q96PV0	SYNGAP1	SYNGAP1	0.00346759	0.749812	DECREASED	DECREASED	Same: Decreased in both						TRUE		Postsynapse		12
Q99250	SCN2A	SCN2A	0.00877535	0.852381	DECREASED	DECREASED	Same: Decreased in both						TRUE		Presynapse		6
Q99798	ACO2	ACO2	2.4131e-05	0.711879	DECREASED	DECREASED	Same: Decreased in both							TRUE		TCA Cycle	6
Q99832	CCT7	CCT7	0.000756737	0.812884	DECREASED	DECREASED	Same: Decreased in both							TRUE			5
Q99943	AGPAT1	AGPAT1	0.0144496	0.669174	DECREASED	DECREASED	Same: Decreased in both										6
Q99963	SH3GL3	SH3GL3	0.00965464	0.846932	DECREASED	DECREASED	Same: Decreased in both								Postsynapse		5
Q9BPW8	NIPSNAP1	NIPSNAP1	1.02546e-07	0.463366	DECREASED	DECREASED	Same: Decreased in both									Other	6
Q9BTV5	FSD1	FSD1	0.000448872	0.693575	DECREASED	DECREASED	Same: Decreased in both					TRUE					6
Q9BU61	NDUFAF3	NDUFAF3	7.62547e-05	0.706361	DECREASED	DECREASED	Same: Decreased in both									OXPHOS Assembly & Stability	3
Q9BUR5	APOO	APOO	0.00266245	0.591009	DECREASED	DECREASED	Same: Decreased in both										6
Q9BY11	PACSIN1	PACSIN1	6.2457e-07	0.572244	DECREASED	DECREASED	Same: Decreased in both								Presynape & Postsynapse		10
Q9H0Q0	FAM49A	CYRIA	0.00763782	0.741509	DECREASED	DECREASED	Same: Decreased in both					TRUE					10
Q9H115	NAPB	NAPB	6.05748e-06	0.612482	DECREASED	DECREASED	Same: Decreased in both				TRUE	TRUE		TRUE	Presynape & Postsynapse		10
Q9H936	SLC25A22	SLC25A22	0.000153058	0.667029	DECREASED	DECREASED	Same: Decreased in both					TRUE	TRUE			Carriers, Channels & Transporters	9
Q9H9B4	SFXN1	SFXN1	1.56076e-06	0.662805	DECREASED	DECREASED	Same: Decreased in both									Carriers, Channels & Transporters	6
Q9H9P8	L2HGDH	L2HGDH	0.0131725	0.712184	DECREASED	DECREASED	Same: Decreased in both									Carbohydrate & Enery Metabolism	2
Q9NP79	VTA1	VTA1	0.00927239	0.812857	DECREASED	DECREASED	Same: Decreased in both										9
Q9NP81	SARS2	SARS2	4.83246e-06	0.644975	DECREASED	DECREASED	Same: Decreased in both									DNA/RNA Related Processes	7
Q9NUQ2	AGPAT5	AGPAT5	0.00267348	0.780194	DECREASED	DECREASED	Same: Decreased in both									Cardiolipin Biosynthesis & Remodelling	2
Q9NVI7	ATAD3A	ATAD3A	0.00101508	0.869418	DECREASED	DECREASED	Same: Decreased in both									Morphology, Dynamics & Organisation	4
Q9NX40	OCIAD1	OCIAD1	0.00110396	0.699023	DECREASED	DECREASED	Same: Decreased in both									Other	2
Q9NYB9	ABI2	ABI2	0.0043667	0.759838	DECREASED	DECREASED	Same: Decreased in both								Postsynapse		9
Q9NYU2	UGGT1	UGGT1	0.0136425	0.778054	DECREASED	DECREASED	Same: Decreased in both										3
Q9NZN3	EHD3	EHD3	7.77952e-06	0.635322	DECREASED	DECREASED	Same: Decreased in both					TRUE					7
Q9NZQ3	NCKIPSD	NCKIPSD	0.000377958	0.67151	DECREASED	DECREASED	Same: Decreased in both										5
Q9P0J0	NDUFA13	NDUFA13	0.00112419	0.746477	DECREASED	DECREASED	Same: Decreased in both							TRUE		OXPHOS Complex Subunits	5
Q9P121	NTM	NTM	0.0147756	0.75551	DECREASED	DECREASED	Same: Decreased in both										8
Q9P1U1	ACTR3B	ACTR3B	0.00421545	0.785097	DECREASED	DECREASED	Same: Decreased in both										8
Q9P260	RELCH	RELCH	0.00175958	0.757836	DECREASED	DECREASED	Same: Decreased in both										7
Q9P2U7	SLC17A7	SLC17A7	0.000787092	0.627217	DECREASED	DECREASED	Same: Decreased in both								Presynapse		7
Q9UI09	NDUFA12	NDUFA12	0.000494421	0.677202	DECREASED	DECREASED	Same: Decreased in both									OXPHOS Complex Subunits	6
Q9UI12	ATP6V1H	ATP6V1H	2.93354e-07	0.716687	DECREASED	DECREASED	Same: Decreased in both	ENRICHED			TRUE				Presynapse		10
Q9UJU6	DBNL	DBNL	1.08186e-06	0.725057	DECREASED	DECREASED	Same: Decreased in both								Presynape & Postsynapse		13
Q9UKU0	ACSL6	ACSL6	0.00744881	0.821063	DECREASED	DECREASED	Same: Decreased in both										3
Q9ULC4	MCTS1	MCTS1	1.08676e-05	0.537726	DECREASED	DECREASED	Same: Decreased in both										1
Q9UMX0	UBQLN1	UBQLN1	0.00129188	0.593319	DECREASED	DECREASED	Same: Decreased in both					TRUE					3
Q9UPR5	SLC8A2	SLC8A2	1.85307e-05	0.763052	DECREASED	DECREASED	Same: Decreased in both								Postsynapse		8
Q9UPT5	EXOC7	EXOC7	0.0084312	0.76404	DECREASED	DECREASED	Same: Decreased in both										5
Q9UQ03	CORO2B	CORO2B	0.00214898	0.847632	DECREASED	DECREASED	Same: Decreased in both										10
Q9UQ16	DNM3	DNM3	0.000362626	0.754275	DECREASED	DECREASED	Same: Decreased in both					TRUE			Presynape & Postsynapse		8
Q9UQM7	CAMK2A	CAMK2A	0.000264628	0.722333	DECREASED	DECREASED	Same: Decreased in both				TRUE	TRUE		TRUE	Presynape & Postsynapse		11
Q9Y263	PLAA	PLAA	0.000232277	0.743554	DECREASED	DECREASED	Same: Decreased in both										2
Q9Y277	VDAC3	VDAC3	0.000272511	0.522299	DECREASED	DECREASED	Same: Decreased in both									Carriers, Channels & Transporters	6
Q9Y2A7	NCKAP1	NCKAP1	9.02679e-07	0.591088	DECREASED	DECREASED	Same: Decreased in both							TRUE	Postsynapse		10
Q9Y2I8	WDR37	WDR37	0.000501283	0.752921	DECREASED	DECREASED	Same: Decreased in both					TRUE					3
Q9Y2J2	EPB41L3	EPB41L3	0.0046175	0.846836	DECREASED	DECREASED	Same: Decreased in both				TRUE	TRUE					12
Q9Y2X7	GIT1	GIT1	0.0169978	0.890994	DECREASED	DECREASED	Same: Decreased in both								Postsynapse		3
Q9Y3F4	STRAP	STRAP	0.00328108	0.829372	DECREASED	DECREASED	Same: Decreased in both					TRUE					6
Q9Y570	PPME1	PPME1	0.00480157	0.7418	DECREASED	DECREASED	Same: Decreased in both		ENRICHED								13
Q9Y6M9	NDUFB9	NDUFB9	3.46867e-08	0.558523	DECREASED	DECREASED	Same: Decreased in both									OXPHOS Complex Subunits	9
Q9Y6V0	PCLO	PCLO	0.0128324	0.884793	DECREASED	DECREASED	Same: Decreased in both							TRUE	Presynapse		11
O14979	HNRNPDL	HNRNPDL	0.00942812	1.31215	INCREASED	DECREASED	Opposite: Up in Epilepsy; Down in AD								Synapse		4
O43181	NDUFS4	NDUFS4	1.02347e-05	1.86461	INCREASED	DECREASED	Opposite: Up in Epilepsy; Down in AD	ENRICHED						TRUE		OXPHOS Complex Subunits	7
O43761	SYNGR3	SYNGR3	0.000362178	2.29762	INCREASED	DECREASED	Opposite: Up in Epilepsy; Down in AD				TRUE				Presynapse		7
O43765	SGTA	SGTA	0.00519773	1.19672	INCREASED	DECREASED	Opposite: Up in Epilepsy; Down in AD								Presynapse		3
O60307	MAST3	MAST3	0.00152552	1.40274	INCREASED	DECREASED	Opposite: Up in Epilepsy; Down in AD										2
O60488	ACSL4	ACSL4	0.00013779	1.54988	INCREASED	DECREASED	Opposite: Up in Epilepsy; Down in AD									Lipid Metabolism	2
O60524	NEMF	NEMF	0.00362827	1.52601	INCREASED	DECREASED	Opposite: Up in Epilepsy; Down in AD										1
O75153	CLUH	CLUH	0.000243024	1.48438	INCREASED	DECREASED	Opposite: Up in Epilepsy; Down in AD									Morphology, Dynamics & Organisation	2
O75390	CS	CS	0.000560037	1.17203	INCREASED	DECREASED	Opposite: Up in Epilepsy; Down in AD							TRUE		TCA Cycle	6
O75533	SF3B1	SF3B1	0.000626044	2.23976	INCREASED	DECREASED	Opposite: Up in Epilepsy; Down in AD										2
O75822	EIF3J	EIF3J	1.79075e-05	1.66287	INCREASED	DECREASED	Opposite: Up in Epilepsy; Down in AD										4
O75899	GABBR2	GABBR2	4.88093e-05	1.9125	INCREASED	DECREASED	Opposite: Up in Epilepsy; Down in AD								Presynape & Postsynapse		5
O75935	DCTN3	DCTN3	7.40274e-07	1.96351	INCREASED	DECREASED	Opposite: Up in Epilepsy; Down in AD										4
O75976	CPD	CPD	0.00164441	1.35403	INCREASED	DECREASED	Opposite: Up in Epilepsy; Down in AD								Postsynapse		2
O95298	NDUFC2	NDUFC2	0.0161668	1.35661	INCREASED	DECREASED	Opposite: Up in Epilepsy; Down in AD										7
O95747	OXSR1	OXSR1	0.000217095	1.63056	INCREASED	DECREASED	Opposite: Up in Epilepsy; Down in AD										3
P05388	RPLP0	RPLP0	0.00477037	1.25537	INCREASED	DECREASED	Opposite: Up in Epilepsy; Down in AD							TRUE	Presynape & Postsynapse		8
P12931	SRC	SRC	0.000106116	1.35862	INCREASED	DECREASED	Opposite: Up in Epilepsy; Down in AD								Postsynapse		4
P14415	ATP1B2	ATP1B2	0.0110272	1.28528	INCREASED	DECREASED	Opposite: Up in Epilepsy; Down in AD										11
P15531	NME1	NME1	5.7911e-05	2.04104	INCREASED	DECREASED	Opposite: Up in Epilepsy; Down in AD							TRUE			4
P15880	RPS2	RPS2	1.22758e-05	1.75161	INCREASED	DECREASED	Opposite: Up in Epilepsy; Down in AD								Postsynapse		8
P18085	ARF4	ARF4	0.00579941	2.3492	INCREASED	DECREASED	Opposite: Up in Epilepsy; Down in AD					TRUE		TRUE	Postsynapse		3
P23468	PTPRD	PTPRD	0.0010657	1.40935	INCREASED	DECREASED	Opposite: Up in Epilepsy; Down in AD								Presynapse		3
P26440	IVD	IVD	0.00176915	1.54964	INCREASED	DECREASED	Opposite: Up in Epilepsy; Down in AD									Fatty Acid β-oxidation	5
P29144	TPP2	TPP2	0.00159792	1.36721	INCREASED	DECREASED	Opposite: Up in Epilepsy; Down in AD										5
P30049	ATP5F1D	ATP5F1D	0.00167918	2.53423	INCREASED	DECREASED	Opposite: Up in Epilepsy; Down in AD							TRUE		OXPHOS Complex Subunits	5
P30050	RPL12	RPL12	0.0157887	1.3225	INCREASED	DECREASED	Opposite: Up in Epilepsy; Down in AD								Presynape & Postsynapse		7
P34897	SHMT2	SHMT2	0.0113266	1.2505	INCREASED	DECREASED	Opposite: Up in Epilepsy; Down in AD									Amino Acid Metabolism	6
P35268	RPL22	RPL22	0.000477584	1.78283	INCREASED	DECREASED	Opposite: Up in Epilepsy; Down in AD	ENRICHED							Presynape & Postsynapse		5
P36021	SLC16A2	SLC16A2	2.20034e-08	2.7384	INCREASED	DECREASED	Opposite: Up in Epilepsy; Down in AD										2
P36957	DLST	DLST	0.000471389	1.37719	INCREASED	DECREASED	Opposite: Up in Epilepsy; Down in AD									TCA Cycle	6
P38117	ETFB	ETFB	0.000954336	1.35198	INCREASED	DECREASED	Opposite: Up in Epilepsy; Down in AD									Fatty Acid β-oxidation	4
P38159	RBMX	RBMX	3.20213e-07	2.22599	INCREASED	DECREASED	Opposite: Up in Epilepsy; Down in AD								Postsynapse		5
P40429	RPL13A	RPL13A	0.00485251	1.66412	INCREASED	DECREASED	Opposite: Up in Epilepsy; Down in AD								Presynape & Postsynapse		4
P43378	PTPN9	PTPN9	0.00163997	1.59079	INCREASED	DECREASED	Opposite: Up in Epilepsy; Down in AD										3
P45954	ACADSB	ACADSB	0.0015225	1.31924	INCREASED	DECREASED	Opposite: Up in Epilepsy; Down in AD									Lipid Metabolism	2
P46776	RPL27A	RPL27A	0.00184813	1.55876	INCREASED	DECREASED	Opposite: Up in Epilepsy; Down in AD					TRUE			Presynape & Postsynapse		3
P46779	RPL28	RPL28	0.00157556	1.72408	INCREASED	DECREASED	Opposite: Up in Epilepsy; Down in AD					TRUE			Presynape & Postsynapse		6
P46781	RPS9	RPS9	4.68411e-05	1.62842	INCREASED	DECREASED	Opposite: Up in Epilepsy; Down in AD					TRUE			Postsynapse		5
P46783	RPS10	RPS10	0.00513347	1.44706	INCREASED	DECREASED	Opposite: Up in Epilepsy; Down in AD								Presynape & Postsynapse		2
P47914	RPL29	RPL29	0.00171153	1.90349	INCREASED	DECREASED	Opposite: Up in Epilepsy; Down in AD					TRUE			Presynape & Postsynapse		1
P48556	PSMD8	PSMD8	0.0108653	1.51211	INCREASED	DECREASED	Opposite: Up in Epilepsy; Down in AD				TRUE	TRUE					3
P49207	RPL34	RPL34	4.60649e-05	2.16807	INCREASED	DECREASED	Opposite: Up in Epilepsy; Down in AD								Presynape & Postsynapse		4
P50150	GNG4	GNG4	0.00123486	2.04391	INCREASED	DECREASED	Opposite: Up in Epilepsy; Down in AD										5
P50583	NUDT2	NUDT2	0.000372075	1.91825	INCREASED	DECREASED	Opposite: Up in Epilepsy; Down in AD										4
P54750	PDE1A	PDE1A	0.000805431	1.40963	INCREASED	DECREASED	Opposite: Up in Epilepsy; Down in AD										5
P55290	CDH13	CDH13	0.00118089	1.68401	INCREASED	DECREASED	Opposite: Up in Epilepsy; Down in AD								Synapse		4
P56381	ATP5F1E	ATP5F1E	0.00386623	1.59849	INCREASED	DECREASED	Opposite: Up in Epilepsy; Down in AD									OXPHOS Complex Subunits	2
P59768	GNG2	GNG2	0.014453	1.18097	INCREASED	DECREASED	Opposite: Up in Epilepsy; Down in AD							TRUE			6
P60866	RPS20	RPS20	0.00213183	1.54198	INCREASED	DECREASED	Opposite: Up in Epilepsy; Down in AD					TRUE			Postsynapse		4
P61011	SRP54	SRP54	0.000162042	1.69308	INCREASED	DECREASED	Opposite: Up in Epilepsy; Down in AD										2
P61026	RAB10	RAB10	4.19914e-05	1.8955	INCREASED	DECREASED	Opposite: Up in Epilepsy; Down in AD				TRUE			TRUE	Presynapse		6
P61086	UBE2K	UBE2K	5.52585e-05	1.8215	INCREASED	DECREASED	Opposite: Up in Epilepsy; Down in AD										4
P61313	RPL15	RPL15	0.00483606	1.4177	INCREASED	DECREASED	Opposite: Up in Epilepsy; Down in AD					TRUE			Presynape & Postsynapse		5
P61328	FGF12	FGF12	0.00348953	1.4482	INCREASED	DECREASED	Opposite: Up in Epilepsy; Down in AD										5
P61353	RPL27	RPL27	0.000512525	1.67686	INCREASED	DECREASED	Opposite: Up in Epilepsy; Down in AD								Presynape & Postsynapse		4
P62249	RPS16	RPS16	0.00289	1.43892	INCREASED	DECREASED	Opposite: Up in Epilepsy; Down in AD					TRUE		TRUE	Presynape & Postsynapse		7
P62263	RPS14	RPS14	0.000942885	1.39355	INCREASED	DECREASED	Opposite: Up in Epilepsy; Down in AD					TRUE			Presynape & Postsynapse		5
P62266	RPS23	RPS23	0.000123268	2.03777	INCREASED	DECREASED	Opposite: Up in Epilepsy; Down in AD					TRUE			Postsynapse		4
P62269	RPS18	RPS18	1.20239e-06	2.03389	INCREASED	DECREASED	Opposite: Up in Epilepsy; Down in AD					TRUE			Postsynapse		5
P62280	RPS11	RPS11	6.05918e-09	1.95748	INCREASED	DECREASED	Opposite: Up in Epilepsy; Down in AD					TRUE			Presynape & Postsynapse		5
P62306	SNRPF	SNRPF	0.00108259	2.65887	INCREASED	DECREASED	Opposite: Up in Epilepsy; Down in AD										1
P62854	RPS26	RPS26	0.0018093	1.48525	INCREASED	DECREASED	Opposite: Up in Epilepsy; Down in AD								Presynape & Postsynapse		4
P62888	RPL30	RPL30	0.000299858	1.56398	INCREASED	DECREASED	Opposite: Up in Epilepsy; Down in AD								Postsynapse		4
P78362	SRPK2	SRPK2	7.57967e-05	1.70899	INCREASED	DECREASED	Opposite: Up in Epilepsy; Down in AD										7
Q01650	SLC7A5	SLC7A5	8.68314e-07	3.22696	INCREASED	DECREASED	Opposite: Up in Epilepsy; Down in AD										7
Q02543	RPL18A	RPL18A	0.000296538	1.62189	INCREASED	DECREASED	Opposite: Up in Epilepsy; Down in AD								Postsynapse		3
Q07866	KLC1	KLC1	9.89083e-07	1.68967	INCREASED	DECREASED	Opposite: Up in Epilepsy; Down in AD							TRUE			4
Q12904	AIMP1	AIMP1	0.00420818	1.32904	INCREASED	DECREASED	Opposite: Up in Epilepsy; Down in AD										6
Q13136	PPFIA1	PPFIA1	0.0162112	2.06776	INCREASED	DECREASED	Opposite: Up in Epilepsy; Down in AD								Postsynapse		2
Q13242	SRSF9	SRSF9	9.08209e-05	1.52709	INCREASED	DECREASED	Opposite: Up in Epilepsy; Down in AD										1
Q13363	CTBP1	CTBP1	0.0143612	1.21863	INCREASED	DECREASED	Opposite: Up in Epilepsy; Down in AD								Presynapse		5
Q13630	TSTA3	GFUS	1.34006e-05	1.60808	INCREASED	DECREASED	Opposite: Up in Epilepsy; Down in AD										4
Q13838	DDX39B	DDX39B	0.0138224	1.25086	INCREASED	DECREASED	Opposite: Up in Epilepsy; Down in AD										6
Q14008	CKAP5	CKAP5	0.00443794	1.25425	INCREASED	DECREASED	Opposite: Up in Epilepsy; Down in AD										4
Q15046	KARS	KARS1	0.000300784	1.39129	INCREASED	DECREASED	Opposite: Up in Epilepsy; Down in AD									DNA/RNA Related Processes	3
Q15120	PDK3	PDK3	5.19013e-06	1.49238	INCREASED	DECREASED	Opposite: Up in Epilepsy; Down in AD									PDH Complex & Regulation	8
Q15382	RHEB	RHEB	0.0129728	1.25405	INCREASED	DECREASED	Opposite: Up in Epilepsy; Down in AD					TRUE			Postsynapse		6
Q15814	TBCC	TBCC	0.000383265	1.4214	INCREASED	DECREASED	Opposite: Up in Epilepsy; Down in AD										5
Q16288	NTRK3	NTRK3	0.00723755	1.4341	INCREASED	DECREASED	Opposite: Up in Epilepsy; Down in AD								Postsynapse		2
Q4KMP7	TBC1D10B	TBC1D10B	0.00661012	1.44075	INCREASED	DECREASED	Opposite: Up in Epilepsy; Down in AD					TRUE					7
Q5JSH3	WDR44	WDR44	0.00751542	1.28985	INCREASED	DECREASED	Opposite: Up in Epilepsy; Down in AD										3
Q5T848	GPR158	GPR158	0.0046804	1.35452	INCREASED	DECREASED	Opposite: Up in Epilepsy; Down in AD										6
Q6FI81	CIAPIN1	CIAPIN1	0.000303467	1.30442	INCREASED	DECREASED	Opposite: Up in Epilepsy; Down in AD										3
Q6IQ22	RAB12	RAB12	2.78447e-05	1.39023	INCREASED	DECREASED	Opposite: Up in Epilepsy; Down in AD										3
Q6S8J3	POTEE	POTEE	0.0110185	1.57974	INCREASED	DECREASED	Opposite: Up in Epilepsy; Down in AD										3
Q75T13	PGAP1	PGAP1	0.00637066	1.66735	INCREASED	DECREASED	Opposite: Up in Epilepsy; Down in AD					TRUE					1
Q7KZF4	SND1	SND1	0.0158691	1.20635	INCREASED	DECREASED	Opposite: Up in Epilepsy; Down in AD										5
Q7Z2K8	GPRIN1	GPRIN1	0.000254103	2.08052	INCREASED	DECREASED	Opposite: Up in Epilepsy; Down in AD										5
Q8IUR0	TRAPPC5	TRAPPC5	3.416e-05	1.60615	INCREASED	DECREASED	Opposite: Up in Epilepsy; Down in AD	ENRICHED									2
Q8N111	CEND1	CEND1	0.00223329	2.01948	INCREASED	DECREASED	Opposite: Up in Epilepsy; Down in AD				TRUE						7
Q8N335	GPD1L	GPD1L	0.0131208	1.2228	INCREASED	DECREASED	Opposite: Up in Epilepsy; Down in AD										3
Q8N6T3	ARFGAP1	ARFGAP1	0.00026545	1.44007	INCREASED	DECREASED	Opposite: Up in Epilepsy; Down in AD								Synapse		4
Q8NFP9	NBEA	NBEA	0.00626235	1.20748	INCREASED	DECREASED	Opposite: Up in Epilepsy; Down in AD								Postsynapse		2
Q8NFU3	TSTD1	TSTD1	0.000732069	1.58028	INCREASED	DECREASED	Opposite: Up in Epilepsy; Down in AD										6
Q8TC26	TMEM163	TMEM163	0.00105415	1.51049	INCREASED	DECREASED	Opposite: Up in Epilepsy; Down in AD								Presynapse		6
Q8TCS8	PNPT1	PNPT1	0.00439652	1.37796	INCREASED	DECREASED	Opposite: Up in Epilepsy; Down in AD									DNA/RNA Related Processes	2
Q8WZ74	CTTNBP2	CTTNBP2	0.00721898	1.29047	INCREASED	DECREASED	Opposite: Up in Epilepsy; Down in AD								Postsynapse		2
Q92572	AP3S1	AP3S1	0.00324986	1.47201	INCREASED	DECREASED	Opposite: Up in Epilepsy; Down in AD					TRUE					4
Q92783	STAM	STAM	0.00346926	1.33557	INCREASED	DECREASED	Opposite: Up in Epilepsy; Down in AD		ENRICHED								8
Q969T9	WBP2	WBP2	0.00265486	1.45695	INCREASED	DECREASED	Opposite: Up in Epilepsy; Down in AD										3
Q96AE4	FUBP1	FUBP1	0.0150773	1.35031	INCREASED	DECREASED	Opposite: Up in Epilepsy; Down in AD								Synapse		3
Q96HS1	PGAM5	PGAM5	0.000915288	1.91906	INCREASED	DECREASED	Opposite: Up in Epilepsy; Down in AD					TRUE				Regulation & Signalling	4
Q96JB1	DNAH8	DNAH8	0.00294155	2.07021	INCREASED	DECREASED	Opposite: Up in Epilepsy; Down in AD										2
Q96SB3	PPP1R9B	PPP1R9B	0.00360035	1.46359	INCREASED	DECREASED	Opposite: Up in Epilepsy; Down in AD								Postsynapse		3
Q99766	DMAC2L	DMAC2L	0.00454904	1.29327	INCREASED	DECREASED	Opposite: Up in Epilepsy; Down in AD										2
Q99784	OLFM1	OLFM1	0.00302413	1.53054	INCREASED	DECREASED	Opposite: Up in Epilepsy; Down in AD			ENRICHED					Synaptic Membrane		14
Q99946	PRRT1	PRRT1	0.00880527	1.52932	INCREASED	DECREASED	Opposite: Up in Epilepsy; Down in AD								Postsynapse		2
Q9BRQ6	CHCHD6	CHCHD6	6.3376e-05	1.88426	INCREASED	DECREASED	Opposite: Up in Epilepsy; Down in AD										9
Q9BV79	MECR	MECR	3.0655e-05	1.73821	INCREASED	DECREASED	Opposite: Up in Epilepsy; Down in AD	ENRICHED								Fatty Acid β-oxidation	3
Q9H0B6	KLC2	KLC2	8.52256e-05	1.45709	INCREASED	DECREASED	Opposite: Up in Epilepsy; Down in AD										9
Q9H1K1	ISCU	ISCU	0.000591836	1.7533	INCREASED	DECREASED	Opposite: Up in Epilepsy; Down in AD									Fe-S Protein Biogenesis	5
Q9HAV7	GRPEL1	GRPEL1	0.000207204	1.47168	INCREASED	DECREASED	Opposite: Up in Epilepsy; Down in AD									Protein Import & Biogenesis	10
Q9HDC9	APMAP	APMAP	0.000466812	1.35978	INCREASED	DECREASED	Opposite: Up in Epilepsy; Down in AD										6
Q9NP80	PNPLA8	PNPLA8	0.000573881	2.50852	INCREASED	DECREASED	Opposite: Up in Epilepsy; Down in AD									Lipid Metabolism	1
Q9NPJ3	ACOT13	ACOT13	0.00367941	1.26535	INCREASED	DECREASED	Opposite: Up in Epilepsy; Down in AD									Lipid Metabolism	3
Q9NSD9	FARSB	FARSB	0.00181835	1.30145	INCREASED	DECREASED	Opposite: Up in Epilepsy; Down in AD					TRUE					15
Q9NSY0	NRBP2	NRBP2	0.0111188	1.39033	INCREASED	DECREASED	Opposite: Up in Epilepsy; Down in AD										2
Q9NZ32	ACTR10	ACTR10	0.00842367	1.41502	INCREASED	DECREASED	Opposite: Up in Epilepsy; Down in AD										3
Q9NZL4	HSPBP1	HSPBP1	0.000800568	1.43535	INCREASED	DECREASED	Opposite: Up in Epilepsy; Down in AD										1
Q9P2J5	LARS	LARS1	0.0168506	1.28261	INCREASED	DECREASED	Opposite: Up in Epilepsy; Down in AD										3
Q9P2R7	SUCLA2	SUCLA2	1.8591e-07	1.49202	INCREASED	DECREASED	Opposite: Up in Epilepsy; Down in AD									TCA Cycle	15
Q9UBC2	EPS15L1	EPS15L1	6.26975e-05	1.34964	INCREASED	DECREASED	Opposite: Up in Epilepsy; Down in AD					TRUE			Presynapse		5
Q9UBS5	GABBR1	GABBR1	0.00036002	1.4664	INCREASED	DECREASED	Opposite: Up in Epilepsy; Down in AD								Presynape & Postsynapse		3
Q9UMX5	NENF	NENF	0.0061149	1.38131	INCREASED	DECREASED	Opposite: Up in Epilepsy; Down in AD										3
Q9UPY6	WASF3	WASF3	0.000371804	1.6189	INCREASED	DECREASED	Opposite: Up in Epilepsy; Down in AD								Postsynapse		7
Q9Y496	KIF3A	KIF3A	3.68355e-06	1.41609	INCREASED	DECREASED	Opposite: Up in Epilepsy; Down in AD					TRUE					1
Q9Y4W6	AFG3L2	AFG3L2	0.000169494	1.23937	INCREASED	DECREASED	Opposite: Up in Epilepsy; Down in AD									Protein Maturation & Folding	7
Q9Y5M8	SRPRB	SRPRB	0.00722727	1.46657	INCREASED	DECREASED	Opposite: Up in Epilepsy; Down in AD										1
Q9Y6R0	NUMBL	NUMBL	0.00842942	1.42379	INCREASED	DECREASED	Opposite: Up in Epilepsy; Down in AD								Postsynapse		11
O14773	TPP1	TPP1	0.000259642	0.479376	DECREASED	INCREASED	Opposite: Down in Epilepsy; Up in AD	ENRICHED					TRUE				10
O43464	HTRA2	HTRA2	0.00404267	0.755169	DECREASED	INCREASED	Opposite: Down in Epilepsy; Up in AD									Protein Degradation & Quality Control	1
O60826	CCDC22	CCDC22	0.0159595	0.687819	DECREASED	INCREASED	Opposite: Down in Epilepsy; Up in AD	ENRICHED									4
O60888	CUTA	CUTA	0.00256159	0.674707	DECREASED	INCREASED	Opposite: Down in Epilepsy; Up in AD									Other	3
O75131	CPNE3	CPNE3	0.0130612	0.642411	DECREASED	INCREASED	Opposite: Down in Epilepsy; Up in AD										6
O75363	BCAS1	BCAS1	0.0111048	0.648478	DECREASED	INCREASED	Opposite: Down in Epilepsy; Up in AD								Synapse		3
O76054	SEC14L2	SEC14L2	0.0138708	0.722322	DECREASED	INCREASED	Opposite: Down in Epilepsy; Up in AD		ENRICHED								7
O95741	CPNE6	CPNE6	0.000252462	0.715739	DECREASED	INCREASED	Opposite: Down in Epilepsy; Up in AD		ENRICHED						Postsynapse		9
P00441	SOD1	SOD1	9.21041e-05	0.607715	DECREASED	INCREASED	Opposite: Down in Epilepsy; Up in AD							TRUE		Oxidative Stress Response	9
P00558	PGK1	PGK1	0.000115851	0.771527	DECREASED	INCREASED	Opposite: Down in Epilepsy; Up in AD							TRUE			7
P02686	MBP	MBP	0.00312385	0.530145	DECREASED	INCREASED	Opposite: Down in Epilepsy; Up in AD					TRUE		TRUE			7
P04271	S100B	S100B	0.00385524	0.50141	DECREASED	INCREASED	Opposite: Down in Epilepsy; Up in AD							TRUE			8
P04406	GAPDH	GAPDH	0.00121447	0.738383	DECREASED	INCREASED	Opposite: Down in Epilepsy; Up in AD							TRUE	Presynape & Postsynapse		11
P05386	RPLP1	RPLP1	0.00242458	0.468365	DECREASED	INCREASED	Opposite: Down in Epilepsy; Up in AD								Postsynapse		7
P06733	ENO1	ENO1	9.26158e-05	0.775408	DECREASED	INCREASED	Opposite: Down in Epilepsy; Up in AD			ENRICHED				TRUE			13
P07099	EPHX1	EPHX1	0.000123751	0.698646	DECREASED	INCREASED	Opposite: Down in Epilepsy; Up in AD							TRUE			5
P07196	NEFL	NEFL	0.00708921	0.754983	DECREASED	INCREASED	Opposite: Down in Epilepsy; Up in AD					TRUE			Presynape & Postsynapse		10
P07355	ANXA2	ANXA2	0.00844779	0.522168	DECREASED	INCREASED	Opposite: Down in Epilepsy; Up in AD										15
P07602	PSAP	PSAP	0.00676135	0.610489	DECREASED	INCREASED	Opposite: Down in Epilepsy; Up in AD	ENRICHED									7
P09211	GSTP1	GSTP1	0.000311956	0.561479	DECREASED	INCREASED	Opposite: Down in Epilepsy; Up in AD		ENRICHED					TRUE			14
P09417	QDPR	QDPR	0.000120525	0.590105	DECREASED	INCREASED	Opposite: Down in Epilepsy; Up in AD							TRUE		Cofactor Metabolism	11
P10768	ESD	ESD	0.00605804	0.769099	DECREASED	INCREASED	Opposite: Down in Epilepsy; Up in AD										9
P11532	DMD	DMD	0.00677084	0.598653	DECREASED	INCREASED	Opposite: Down in Epilepsy; Up in AD								Postsynapse		2
P13489	RNH1	RNH1	5.40567e-06	0.606578	DECREASED	INCREASED	Opposite: Down in Epilepsy; Up in AD		ENRICHED								10
P14324	FDPS	FDPS	0.00314303	0.701978	DECREASED	INCREASED	Opposite: Down in Epilepsy; Up in AD	ENRICHED									4
P14618	PKM	PKM	0.0101336	0.86446	DECREASED	INCREASED	Opposite: Down in Epilepsy; Up in AD							TRUE			11
P17858	PFKL	PFKL	0.000164446	0.712683	DECREASED	INCREASED	Opposite: Down in Epilepsy; Up in AD					TRUE					3
P19022	CDH2	CDH2	0.000229105	0.605809	DECREASED	INCREASED	Opposite: Down in Epilepsy; Up in AD								Presynape & Postsynapse		2
P23297	S100A1	S100A1	0.00039357	0.53924	DECREASED	INCREASED	Opposite: Down in Epilepsy; Up in AD	ENRICHED									10
P27361	MAPK3	MAPK3	0.0158971	0.847443	DECREASED	INCREASED	Opposite: Down in Epilepsy; Up in AD		ENRICHED					TRUE	Synapse		7
P28482	MAPK1	MAPK1	0.0157511	0.866745	DECREASED	INCREASED	Opposite: Down in Epilepsy; Up in AD					TRUE		TRUE	Postsynapse		11
P29401	TKT	TKT	0.00774148	0.84264	DECREASED	INCREASED	Opposite: Down in Epilepsy; Up in AD				TRUE						11
P30044	PRDX5	PRDX5	0.00503242	0.778846	DECREASED	INCREASED	Opposite: Down in Epilepsy; Up in AD				TRUE			TRUE		Oxidative Stress Response	9
P30085	CMPK1	CMPK1	0.00190083	0.739318	DECREASED	INCREASED	Opposite: Down in Epilepsy; Up in AD										3
P30086	PEBP1	PEBP1	3.00096e-06	0.66028	DECREASED	INCREASED	Opposite: Down in Epilepsy; Up in AD							TRUE			8
P30531	SLC6A1	SLC6A1	0.0115452	0.734406	DECREASED	INCREASED	Opposite: Down in Epilepsy; Up in AD								Presynape & Postsynapse		2
P31153	MAT2A	MAT2A	0.000701152	0.810718	DECREASED	INCREASED	Opposite: Down in Epilepsy; Up in AD										5
P31939	ATIC	ATIC	0.00913195	0.844667	DECREASED	INCREASED	Opposite: Down in Epilepsy; Up in AD					TRUE					5
P31943	HNRNPH1	HNRNPH1	9.87123e-05	0.721513	DECREASED	INCREASED	Opposite: Down in Epilepsy; Up in AD								Postsynapse		7
P35244	RPA3	RPA3	0.00461664	0.595801	DECREASED	INCREASED	Opposite: Down in Epilepsy; Up in AD										3
P35270	SPR	SPR	0.000628273	0.654565	DECREASED	INCREASED	Opposite: Down in Epilepsy; Up in AD									Cofactor Metabolism	12
P40939	HADHA	HADHA	0.0162715	0.786505	DECREASED	INCREASED	Opposite: Down in Epilepsy; Up in AD									Fatty Acid β-oxidation	6
P46926	GNPDA1	GNPDA1	0.00557846	0.789583	DECREASED	INCREASED	Opposite: Down in Epilepsy; Up in AD										6
P48163	ME1	ME1	0.00133836	0.726017	DECREASED	INCREASED	Opposite: Down in Epilepsy; Up in AD										3
P48426	PIP4K2A	PIP4K2A	0.0152201	0.767533	DECREASED	INCREASED	Opposite: Down in Epilepsy; Up in AD		ENRICHED		TRUE	TRUE					4
P49773	HINT1	HINT1	0.00288629	0.670357	DECREASED	INCREASED	Opposite: Down in Epilepsy; Up in AD							TRUE			7
P50440	GATM	GATM	0.0144103	0.65758	DECREASED	INCREASED	Opposite: Down in Epilepsy; Up in AD	ENRICHED								Carbohydrate & Enery Metabolism	5
P50897	PPT1	PPT1	0.0016115	0.652589	DECREASED	INCREASED	Opposite: Down in Epilepsy; Up in AD						TRUE	TRUE			8
P55072	VCP	VCP	1.57898e-05	0.792068	DECREASED	INCREASED	Opposite: Down in Epilepsy; Up in AD								Synapse		5
P56134	ATP5MF	ATP5MF	0.005607	0.651254	DECREASED	INCREASED	Opposite: Down in Epilepsy; Up in AD					TRUE				OXPHOS Complex Subunits	2
P60174	TPI1	TPI1	1.5204e-06	0.689552	DECREASED	INCREASED	Opposite: Down in Epilepsy; Up in AD							TRUE			9
P61970	NUTF2	NUTF2	5.04734e-08	0.48517	DECREASED	INCREASED	Opposite: Down in Epilepsy; Up in AD										4
P68032	ACTC1	ACTC1	5.74016e-09	0.334687	DECREASED	INCREASED	Opposite: Down in Epilepsy; Up in AD								Synapse		2
P84103	SRSF3	SRSF3	0.00727596	0.64038	DECREASED	INCREASED	Opposite: Down in Epilepsy; Up in AD	ENRICHED									4
Q00839	HNRNPU	HNRNPU	0.00593981	0.772241	DECREASED	INCREASED	Opposite: Down in Epilepsy; Up in AD								Synapse		7
Q04446	GBE1	GBE1	5.56549e-05	0.651175	DECREASED	INCREASED	Opposite: Down in Epilepsy; Up in AD										2
Q04760	GLO1	GLO1	1.6491e-08	0.674907	DECREASED	INCREASED	Opposite: Down in Epilepsy; Up in AD							TRUE			5
Q06830	PRDX1	PRDX1	0.00235865	0.775366	DECREASED	INCREASED	Opposite: Down in Epilepsy; Up in AD										15
Q13303	KCNAB2	KCNAB2	0.000620253	0.675754	DECREASED	INCREASED	Opposite: Down in Epilepsy; Up in AD				TRUE				Postsynapse		2
Q13418	ILK	ILK	0.0070149	0.663595	DECREASED	INCREASED	Opposite: Down in Epilepsy; Up in AD										2
Q13510	ASAH1	ASAH1	3.22522e-05	0.553247	DECREASED	INCREASED	Opposite: Down in Epilepsy; Up in AD	ENRICHED						TRUE			8
Q14195	DPYSL3	DPYSL3	0.0072253	0.72199	DECREASED	INCREASED	Opposite: Down in Epilepsy; Up in AD							TRUE	Synapse		9
Q14257	RCN2	RCN2	0.014182	0.732101	DECREASED	INCREASED	Opposite: Down in Epilepsy; Up in AD					TRUE					4
Q16204	CCDC6	CCDC6	0.00189768	0.802938	DECREASED	INCREASED	Opposite: Down in Epilepsy; Up in AD					TRUE					6
Q4J6C6	PREPL	PREPL	0.00216826	0.764769	DECREASED	INCREASED	Opposite: Down in Epilepsy; Up in AD		ENRICHED							Other	5
Q5VUB5	FAM171A1	FAM171A1	0.00170654	0.63678	DECREASED	INCREASED	Opposite: Down in Epilepsy; Up in AD										3
Q8IW45	NAXD	NAXD	0.00351042	0.806711	DECREASED	INCREASED	Opposite: Down in Epilepsy; Up in AD									Cofactor Metabolism	6
Q8IWA5	SLC44A2	SLC44A2	0.0138223	0.816695	DECREASED	INCREASED	Opposite: Down in Epilepsy; Up in AD										4
Q8IXJ6	SIRT2	SIRT2	0.000109096	0.703435	DECREASED	INCREASED	Opposite: Down in Epilepsy; Up in AD								Postsynapse	Regulation & Signalling	5
Q8WWI5	SLC44A1	SLC44A1	0.00780666	0.759285	DECREASED	INCREASED	Opposite: Down in Epilepsy; Up in AD										3
Q93034	CUL5	CUL5	0.0161974	0.823913	DECREASED	INCREASED	Opposite: Down in Epilepsy; Up in AD										3
Q96PE5	OPALIN	OPALIN	6.52716e-05	0.450771	DECREASED	INCREASED	Opposite: Down in Epilepsy; Up in AD										1
Q99435	NELL2	NELL2	0.00732843	0.809616	DECREASED	INCREASED	Opposite: Down in Epilepsy; Up in AD	ENRICHED									3
Q99627	COPS8	COPS8	0.00351695	0.783688	DECREASED	INCREASED	Opposite: Down in Epilepsy; Up in AD	ENRICHED									3
Q9GZV7	HAPLN2	HAPLN2	0.00130619	0.673324	DECREASED	INCREASED	Opposite: Down in Epilepsy; Up in AD										14
Q9H4M9	EHD1	EHD1	0.000293003	0.566458	DECREASED	INCREASED	Opposite: Down in Epilepsy; Up in AD								Presynapse		2
Q9H8H3	METTL7A	METTL7A	0.00171996	0.665265	DECREASED	INCREASED	Opposite: Down in Epilepsy; Up in AD										4
Q9NQE9	HINT3	HINT3	0.00215511	0.822015	DECREASED	INCREASED	Opposite: Down in Epilepsy; Up in AD									Other	2
Q9NR45	NANS	NANS	0.00864537	0.77363	DECREASED	INCREASED	Opposite: Down in Epilepsy; Up in AD		ENRICHED								5
Q9NZR1	TMOD2	TMOD2	0.0105635	0.79886	DECREASED	INCREASED	Opposite: Down in Epilepsy; Up in AD										3
Q9P2R3	ANKFY1	ANKFY1	0.00764296	0.750334	DECREASED	INCREASED	Opposite: Down in Epilepsy; Up in AD										5
Q9UF11	PLEKHB1	PLEKHB1	0.00766035	0.691205	DECREASED	INCREASED	Opposite: Down in Epilepsy; Up in AD										2
Q9UIA9	XPO7	XPO7	0.000102264	0.667618	DECREASED	INCREASED	Opposite: Down in Epilepsy; Up in AD										3
Q9UK22	FBXO2	FBXO2	6.50365e-07	0.674548	DECREASED	INCREASED	Opposite: Down in Epilepsy; Up in AD		ENRICHED			TRUE			Postsynapse		9
Q9UQD0	SCN8A	SCN8A	0.0136302	0.771793	DECREASED	INCREASED	Opposite: Down in Epilepsy; Up in AD						TRUE		Presynape & Postsynapse		2
Q9Y6B6	SAR1B	SAR1B	0.00422262	0.765444	DECREASED	INCREASED	Opposite: Down in Epilepsy; Up in AD										3
A6PVC2	TTLL8		0.00429147	2.87969	INCREASED		Epilepsy Only: Up										n/a
O14910	LIN7A	LIN7A	0.00142385	1.56066	INCREASED		Epilepsy Only: Up								Synapse		2
O95571	ETHE1	ETHE1	0.0150405	1.3167	INCREASED		Epilepsy Only: Up									Other	1
P02462	COL4A1	COL4A1	0.00185776	1.56982	INCREASED		Epilepsy Only: Up										1
P08865	RPSA	RPSA	0.00160248	1.3816	INCREASED		Epilepsy Only: Up								Postsynapse		3
P11441	UBL4A	UBL4A	0.000591232	1.48125	INCREASED		Epilepsy Only: Up										1
P11940	PABPC1	PABPC1	0.00865806	1.20255	INCREASED		Epilepsy Only: Up								Synapse		3
P12081	HARS	HARS	1.29702e-06	1.60774	INCREASED		Epilepsy Only: Up										1
P17066	HSPA6	HSPA6	0.00553054	1.92246	INCREASED		Epilepsy Only: Up	ENRICHED									2
P17987	TCP1	TCP1	0.00635103	1.16114	INCREASED		Epilepsy Only: Up										3
P24043	LAMA2		0.00315698	1.51804	INCREASED		Epilepsy Only: Up								Synaptic Cleft		n/a
P41594	GRM5	GRM5	0.00894282	1.37202	INCREASED		Epilepsy Only: Up								Postsynapse		2
P42677	RPS27	RPS27	0.00208027	1.94251	INCREASED		Epilepsy Only: Up					TRUE			Presynape & Postsynapse		1
P48444	ARCN1	ARCN1	0.00992905	1.21346	INCREASED		Epilepsy Only: Up										1
P50570	DNM2	DNM2	0.00106867	1.41985	INCREASED		Epilepsy Only: Up				TRUE	TRUE			Postsynapse		2
P59998	ARPC4	ARPC4	0.0150456	1.34283	INCREASED		Epilepsy Only: Up				TRUE						2
P60891	PRPS1	PRPS1	0.00568877	1.31314	INCREASED		Epilepsy Only: Up										2
P62330	ARF6		0.0146269	1.34393	INCREASED		Epilepsy Only: Up							TRUE	Presynape & Postsynapse		n/a
P62424	RPL7A	RPL7A	0.000103681	1.4919	INCREASED		Epilepsy Only: Up								Presynape & Postsynapse		4
P62899	RPL31	RPL31	2.74893e-05	2.10718	INCREASED		Epilepsy Only: Up					TRUE			Postsynapse		4
P63173	RPL38		0.0147594	1.37552	INCREASED		Epilepsy Only: Up								Presynape & Postsynapse		n/a
Q13057	COASY	COASY	0.00328896	1.29555	INCREASED		Epilepsy Only: Up									Cofactor Metabolism	1
Q14576	ELAVL3		0.00219199	1.35708	INCREASED		Epilepsy Only: Up										n/a
Q15006	EMC2	EMC2	0.00304957	1.41145	INCREASED		Epilepsy Only: Up	ENRICHED									1
Q15907	RAB11B	RAB11B	5.2815e-06	1.62445	INCREASED		Epilepsy Only: Up								Presynapse		3
Q86SK9	SCD5	SCD5	0.0100605	1.81651	INCREASED		Epilepsy Only: Up										2
Q8IV50	LYSMD2	LYSMD2	0.00385482	1.70224	INCREASED		Epilepsy Only: Up										3
Q8IX01	SUGP2		0.00553003	1.40296	INCREASED		Epilepsy Only: Up										n/a
Q8N2U0	TMEM256		0.00312424	1.59539	INCREASED		Epilepsy Only: Up									Other	n/a
Q8N8S7	ENAH	ENAH	0.00884219	1.70735	INCREASED		Epilepsy Only: Up	ENRICHED									2
Q8NE62	CHDH	CHDH	0.00880964	1.40323	INCREASED		Epilepsy Only: Up									Other	2
Q8TEA8	DTD1	DTD1	1.20191e-06	3.73288	INCREASED		Epilepsy Only: Up									DNA/RNA Related Processes	3
Q8TF74	WIPF2	WIPF2	0.00323482	1.33392	INCREASED		Epilepsy Only: Up										1
Q92506	HSD17B8	HSD17B8	0.00418401	1.28896	INCREASED		Epilepsy Only: Up									Lipid Metabolism	1
Q92623	TTC9		0.00273096	1.25696	INCREASED		Epilepsy Only: Up										n/a
Q93045	STMN2	STMN2	6.0884e-07	2.87518	INCREASED		Epilepsy Only: Up							TRUE			1
Q96AX1	VPS33A	VPS33A	0.00198332	1.73211	INCREASED		Epilepsy Only: Up										1
Q96C01	FAM136A	FAM136A	0.00601925	1.64091	INCREASED		Epilepsy Only: Up									Other	1
Q96GR2	ACSBG1	ACSBG1	0.00291902	1.45537	INCREASED		Epilepsy Only: Up										1
Q96RL7	VPS13A		0.00800815	1.30525	INCREASED		Epilepsy Only: Up									Autophagy/Mitophagy	n/a
Q96SZ5	ADO	ADO	0.00185642	1.4819	INCREASED		Epilepsy Only: Up									Amino Acid Metabolism	1
Q99878	HIST1H2AJ		0.000495249	2.20248	INCREASED		Epilepsy Only: Up										n/a
Q9BRT2	UQCC2	UQCC2	0.00154597	1.4153	INCREASED		Epilepsy Only: Up									OXPHOS Assembly & Stability	2
Q9BSW7	SYT17		0.0128502	1.37061	INCREASED		Epilepsy Only: Up										n/a
Q9H6K5	PRR36	PRR36	0.00247389	1.77031	INCREASED		Epilepsy Only: Up										2
Q9NTX5	ECHDC1	ECHDC1	6.85709e-05	1.46341	INCREASED		Epilepsy Only: Up										1
Q9NZW5	MPP6		0.0109713	1.15184	INCREASED		Epilepsy Only: Up					TRUE					n/a
Q9P0L0	VAPA	VAPA	0.0076071	1.3988	INCREASED		Epilepsy Only: Up								Presynapse		2
Q9P265	DIP2B	DIP2B	0.00904796	1.4139	INCREASED		Epilepsy Only: Up										1
Q9Y2E4	DIP2C	DIP2C	0.00300064	1.25985	INCREASED		Epilepsy Only: Up										1
Q9Y4H2	IRS2		0.0034033	1.4267	INCREASED		Epilepsy Only: Up										n/a
O43169	CYB5B	CYB5B	0.010692	0.603748	DECREASED		Epilepsy Only: Down									Other	1
O75915	ARL6IP5	ARL6IP5	5.19629e-05	0.543987	DECREASED		Epilepsy Only: Down								Presynapse		3
O95248	SBF1	SBF1	0.00037556	0.758722	DECREASED		Epilepsy Only: Down										1
P09543	CNP	CNP	0.00585247	0.74296	DECREASED		Epilepsy Only: Down					TRUE					3
P09669	COX6C	COX6C	2.37438e-08	0.499691	DECREASED		Epilepsy Only: Down									OXPHOS Complex Subunits	5
P0DMV9	HSPA1B	HSPA1B	0.0131142	0.749003	DECREASED		Epilepsy Only: Down							TRUE			2
P0DPI2	GATD3A	GATD3A	0.00127791	0.688839	DECREASED		Epilepsy Only: Down										1
P12532	CKMT1A	CKMT1A	0.00353388	0.772621	DECREASED		Epilepsy Only: Down				TRUE			TRUE		Carbohydrate & Enery Metabolism	1
P18433	PTPRA	PTPRA	0.0113206	0.756007	DECREASED		Epilepsy Only: Down								Synaptic Membrane		1
P36873	PPP1CC	PPP1CC	0.00170539	0.67481	DECREASED		Epilepsy Only: Down								Presynape & Postsynapse		2
P40227	CCT6A	CCT6A	0.0107929	0.863244	DECREASED		Epilepsy Only: Down										3
P43005	SLC1A1		0.00399209	0.586317	DECREASED		Epilepsy Only: Down								Postsynapse		n/a
P48643	CCT5	CCT5	0.00424354	0.850203	DECREASED		Epilepsy Only: Down										3
P55735	SEC13		0.0166141	0.77864	DECREASED		Epilepsy Only: Down										n/a
P55795	HNRNPH2	HNRNPH2	7.98934e-05	0.509151	DECREASED		Epilepsy Only: Down								Postsynapse		2
P62834	RAP1A		0.00706914	0.584113	DECREASED		Epilepsy Only: Down								Postsynapse		n/a
Q13185	CBX3		0.0101753	0.644639	DECREASED		Epilepsy Only: Down										n/a
Q14964	RAB39A		1.2482e-07	0.369195	DECREASED		Epilepsy Only: Down										n/a
Q15436	SEC23A	SEC23A	0.00354157	0.718478	DECREASED		Epilepsy Only: Down										1
Q53FP2	TMEM35A		0.00766052	0.568461	DECREASED		Epilepsy Only: Down										n/a
Q66K14	TBC1D9B	TBC1D9B	0.000722751	0.674602	DECREASED		Epilepsy Only: Down										1
Q86YQ8	CPNE8		0.00918341	0.679528	DECREASED		Epilepsy Only: Down										n/a
Q8N568	DCLK2	DCLK2	0.000223157	0.801082	DECREASED		Epilepsy Only: Down										2
Q8TBG9	SYNPR	SYNPR	7.17948e-06	0.494027	DECREASED		Epilepsy Only: Down								Presynapse		3
Q8TC12	RDH11	RDH11	0.00986112	0.743931	DECREASED		Epilepsy Only: Down										1
Q96MM6	HSPA12B		0.0155961	0.481604	DECREASED		Epilepsy Only: Down										n/a
Q99733	NAP1L4	NAP1L4	9.25717e-09	0.543435	DECREASED		Epilepsy Only: Down										2
Q99816	TSG101	TSG101	0.000270693	0.608646	DECREASED		Epilepsy Only: Down										2
Q9BS92	NIPSNAP3B	NIPSNAP3B	0.00387416	0.56915	DECREASED		Epilepsy Only: Down									Other	1
Q9BV23	ABHD6		0.0122765	0.690464	DECREASED		Epilepsy Only: Down								Postsynapse		n/a
Q9BWM7	SFXN3	SFXN3	0.000236921	0.670833	DECREASED		Epilepsy Only: Down									Carriers, Channels & Transporters	2
Q9GZM7	TINAGL1	TINAGL1	0.000175359	0.639407	DECREASED		Epilepsy Only: Down										2
Q9GZZ9	UBA5		0.013894	0.690626	DECREASED		Epilepsy Only: Down										n/a
Q9H0U4	RAB1B	RAB1B	2.93923e-05	0.480524	DECREASED		Epilepsy Only: Down								Synapse		2
Q9HB07	C12orf10		0.00149781	0.621275	DECREASED		Epilepsy Only: Down									Other	n/a
Q9UL25	RAB21	RAB21	0.000270411	0.793901	DECREASED		Epilepsy Only: Down								Synapse		3
Q9Y4G8	RAPGEF2	RAPGEF2	0.0159362	0.838608	DECREASED		Epilepsy Only: Down										3
A0FGR8	ESYT2	ESYT2	0.00443661	1.23548	INCREASED	INCONSISTENT	Cannot group: Inconsistent in AD										4
O00410	IPO5	IPO5	0.00366026	0.790285	DECREASED	INCONSISTENT	Cannot group: Inconsistent in AD										6
O00764	PDXK	PDXK	3.24306e-06	0.588693	DECREASED	INCONSISTENT	Cannot group: Inconsistent in AD					TRUE					5
O14874	BCKDK	BCKDK	0.00713815	0.704231	DECREASED	INCONSISTENT	Cannot group: Inconsistent in AD									Amino Acid Metabolism	3
O43301	HSPA12A	HSPA12A	0.00351502	0.816276	DECREASED	INCONSISTENT	Cannot group: Inconsistent in AD				TRUE	TRUE					6
O43390	HNRNPR	HNRNPR	0.00796122	1.17083	INCREASED	INCONSISTENT	Cannot group: Inconsistent in AD										5
O43396	TXNL1	TXNL1	1.53906e-06	0.736137	DECREASED	INCONSISTENT	Cannot group: Inconsistent in AD										6
O43813	LANCL1	LANCL1	0.00169638	0.777297	DECREASED	INCONSISTENT	Cannot group: Inconsistent in AD				TRUE	TRUE					8
O60502	OGA	OGA	4.8787e-05	0.656595	DECREASED	INCONSISTENT	Cannot group: Inconsistent in AD					TRUE					6
O60784	TOM1	TOM1	1.20659e-05	0.582116	DECREASED	INCONSISTENT	Cannot group: Inconsistent in AD										5
O60831	PRAF2	PRAF2	0.000396066	0.553413	DECREASED	INCONSISTENT	Cannot group: Inconsistent in AD										5
O75083	WDR1	WDR1	2.27258e-05	0.736623	DECREASED	INCONSISTENT	Cannot group: Inconsistent in AD				TRUE	TRUE					12
O75436	VPS26A	VPS26A	0.000793316	0.77729	DECREASED	INCONSISTENT	Cannot group: Inconsistent in AD		ENRICHED								10
O75439	PMPCB	PMPCB	0.000969159	1.4498	INCREASED	INCONSISTENT	Cannot group: Inconsistent in AD										5
O75947	ATP5PD	ATP5PD	1.67156e-06	0.504317	DECREASED	INCONSISTENT	Cannot group: Inconsistent in AD							TRUE			6
O76041	NEBL	NEBL	0.00351289	0.456495	DECREASED	INCONSISTENT	Cannot group: Inconsistent in AD										5
O94819	KBTBD11	KBTBD11	0.0167654	0.855661	DECREASED	INCONSISTENT	Cannot group: Inconsistent in AD					TRUE					5
O94903	PLPBP	PLPBP	1.11077e-05	0.67202	DECREASED	INCONSISTENT	Cannot group: Inconsistent in AD									Other	8
O95433	AHSA1	AHSA1	8.7566e-05	0.710936	DECREASED	INCONSISTENT	Cannot group: Inconsistent in AD										6
P00167	CYB5A	CYB5A	0.0129114	1.31746	INCREASED	INCONSISTENT	Cannot group: Inconsistent in AD										3
P01034	CST3	CST3	0.00261484	1.64743	INCREASED	INCONSISTENT	Cannot group: Inconsistent in AD		ENRICHED								6
P02511	CRYAB	CRYAB	0.0132124	0.664807	DECREASED	INCONSISTENT	Cannot group: Inconsistent in AD					TRUE					6
P04216	THY1	THY1	0.00567886	0.660513	DECREASED	INCONSISTENT	Cannot group: Inconsistent in AD			ENRICHED				TRUE			12
P04350	TUBB4A	TUBB4A	1.02136e-08	0.595266	DECREASED	INCONSISTENT	Cannot group: Inconsistent in AD		ENRICHED			TRUE					7
P04899	GNAI2	GNAI2	1.61331e-09	0.63718	DECREASED	INCONSISTENT	Cannot group: Inconsistent in AD								Presynapse		7
P05387	RPLP2	RPLP2	9.50404e-07	1.86283	INCREASED	INCONSISTENT	Cannot group: Inconsistent in AD								Presynape & Postsynapse		5
P06730	EIF4E	EIF4E	0.0169293	0.734443	DECREASED	INCONSISTENT	Cannot group: Inconsistent in AD								Postsynapse		3
P06744	GPI	GPI	0.00698666	0.798432	DECREASED	INCONSISTENT	Cannot group: Inconsistent in AD		ENRICHED		TRUE	TRUE					9
P07954	FH	FH	0.0114505	0.833158	DECREASED	INCONSISTENT	Cannot group: Inconsistent in AD									TCA Cycle	6
P08237	PFKM	PFKM	0.0013952	0.847767	DECREASED	INCONSISTENT	Cannot group: Inconsistent in AD					TRUE					5
P08238	HSP90AB1	HSP90AB1	3.20804e-05	0.751557	DECREASED	INCONSISTENT	Cannot group: Inconsistent in AD	ENRICHED				TRUE					10
P09104	ENO2	ENO2	2.50074e-05	0.679394	DECREASED	INCONSISTENT	Cannot group: Inconsistent in AD			ENRICHED		TRUE		TRUE			7
P09936	UCHL1	UCHL1	1.54024e-06	0.659195	DECREASED	INCONSISTENT	Cannot group: Inconsistent in AD		ENRICHED			TRUE		TRUE			16
P10114	RAP2A	RAP2A	9.48438e-05	0.676643	DECREASED	INCONSISTENT	Cannot group: Inconsistent in AD								Synaptic Membrane		6
P11142	HSPA8	HSPA8	0.0055685	0.845819	DECREASED	INCONSISTENT	Cannot group: Inconsistent in AD							TRUE	Presynape & Postsynapse		7
P11310	ACADM	ACADM	0.00235699	0.705781	DECREASED	INCONSISTENT	Cannot group: Inconsistent in AD									Fatty Acid β-oxidation	6
P12694	BCKDHA	BCKDHA	0.000520003	0.622008	DECREASED	INCONSISTENT	Cannot group: Inconsistent in AD									Amino Acid Metabolism	3
P14550	AKR1A1	AKR1A1	0.0107215	0.855685	DECREASED	INCONSISTENT	Cannot group: Inconsistent in AD		ENRICHED						Synapse		8
P14867	GABRA1	GABRA1	0.000315903	2.01572	INCREASED	INCONSISTENT	Cannot group: Inconsistent in AD						TRUE		Postsynapse		10
P17252	PRKCA	PRKCA	1.08291e-06	0.598053	DECREASED	INCONSISTENT	Cannot group: Inconsistent in AD								Presynapse		6
P18077	RPL35A	RPL35A	1.83348e-06	3.76376	INCREASED	INCONSISTENT	Cannot group: Inconsistent in AD								Presynape & Postsynapse		3
P18124	RPL7	RPL7	0.000153709	1.55685	INCREASED	INCONSISTENT	Cannot group: Inconsistent in AD								Presynape & Postsynapse		6
P18669	PGAM1	PGAM1	1.3948e-07	0.527585	DECREASED	INCONSISTENT	Cannot group: Inconsistent in AD		ENRICHED	ENRICHED	TRUE	TRUE		TRUE			11
P18859	ATP5PF	ATP5PF	0.00735176	0.61147	DECREASED	INCONSISTENT	Cannot group: Inconsistent in AD							TRUE			9
P20336	RAB3A	RAB3A	1.7609e-07	0.573436	DECREASED	INCONSISTENT	Cannot group: Inconsistent in AD								Presynapse		14
P22314	UBA1	UBA1	5.83116e-05	0.757799	DECREASED	INCONSISTENT	Cannot group: Inconsistent in AD	ENRICHED	ENRICHED		TRUE	TRUE					14
P23396	RPS3	RPS3	0.000750017	1.48208	INCREASED	INCONSISTENT	Cannot group: Inconsistent in AD				TRUE				Postsynapse		9
P23434	GCSH	GCSH	5.14571e-05	0.505182	DECREASED	INCONSISTENT	Cannot group: Inconsistent in AD									Amino Acid Metabolism	3
P25686	DNAJB2	DNAJB2	0.000128594	1.59089	INCREASED	INCONSISTENT	Cannot group: Inconsistent in AD					TRUE					6
P25788	PSMA3	PSMA3	0.0150576	1.25011	INCREASED	INCONSISTENT	Cannot group: Inconsistent in AD										7
P26373	RPL13	RPL13	3.79167e-07	1.62351	INCREASED	INCONSISTENT	Cannot group: Inconsistent in AD								Presynape & Postsynapse		6
P26639	TARS	TARS1	0.0052953	1.271	INCREASED	INCONSISTENT	Cannot group: Inconsistent in AD										7
P26885	FKBP2	FKBP2	8.75985e-05	0.615926	DECREASED	INCONSISTENT	Cannot group: Inconsistent in AD										6
P27635	RPL10	RPL10	0.00550105	0.753208	DECREASED	INCONSISTENT	Cannot group: Inconsistent in AD								Presynape & Postsynapse		4
P29992	GNA11	GNA11	0.00532816	0.667873	DECREASED	INCONSISTENT	Cannot group: Inconsistent in AD										5
P31150	GDI1	GDI1	4.26191e-07	0.635907	DECREASED	INCONSISTENT	Cannot group: Inconsistent in AD								Presynapse		5
P34949	MPI	MPI	0.00514419	0.616427	DECREASED	INCONSISTENT	Cannot group: Inconsistent in AD		ENRICHED								3
P35080	PFN2	PFN2	0.0144514	1.42735	INCREASED	INCONSISTENT	Cannot group: Inconsistent in AD							TRUE	Presynape & Postsynapse		11
P35606	COPB2	COPB2	0.00336965	1.27347	INCREASED	INCONSISTENT	Cannot group: Inconsistent in AD										4
P40926	MDH2	MDH2	0.000657169	0.766527	DECREASED	INCONSISTENT	Cannot group: Inconsistent in AD									TCA Cycle	7
P42765	ACAA2	ACAA2	0.00103153	1.63329	INCREASED	INCONSISTENT	Cannot group: Inconsistent in AD									Fatty Acid β-oxidation	6
P46109	CRKL	CRKL	0.0142612	0.784467	DECREASED	INCONSISTENT	Cannot group: Inconsistent in AD								Postsynapse		8
P49406	MRPL19	MRPL19	0.0102596	1.63733	INCREASED	INCONSISTENT	Cannot group: Inconsistent in AD									Mitochondrial Ribosomes	3
P50148	GNAQ	GNAQ	0.000285908	0.750723	DECREASED	INCONSISTENT	Cannot group: Inconsistent in AD					TRUE					5
P50990	CCT8	CCT8	2.0355e-05	1.23454	INCREASED	INCONSISTENT	Cannot group: Inconsistent in AD					TRUE		TRUE			5
P52758	RIDA	RIDA	0.00969834	0.764223	DECREASED	INCONSISTENT	Cannot group: Inconsistent in AD									Other	9
P53396	ACLY	ACLY	0.000748704	0.829978	DECREASED	INCONSISTENT	Cannot group: Inconsistent in AD		ENRICHED					TRUE			7
P55209	NAP1L1	NAP1L1	0.00017682	0.642554	DECREASED	INCONSISTENT	Cannot group: Inconsistent in AD		ENRICHED			TRUE					7
P56385	ATP5ME	ATP5ME	0.0061566	1.55368	INCREASED	INCONSISTENT	Cannot group: Inconsistent in AD					TRUE				OXPHOS Complex Subunits	4
P60033	CD81	CD81	0.000420924	0.475271	DECREASED	INCONSISTENT	Cannot group: Inconsistent in AD										4
P61077	UBE2D3	UBE2D3	0.00867782	0.744227	DECREASED	INCONSISTENT	Cannot group: Inconsistent in AD		ENRICHED								5
P61158	ACTR3	ACTR3	0.000592889	0.74484	DECREASED	INCONSISTENT	Cannot group: Inconsistent in AD								Postsynapse		5
P62081	RPS7	RPS7	0.00220298	1.57617	INCREASED	INCONSISTENT	Cannot group: Inconsistent in AD								Postsynapse		4
P62258	YWHAE	YWHAE	0.0120228	1.32728	INCREASED	INCONSISTENT	Cannot group: Inconsistent in AD	ENRICHED				TRUE		TRUE	Synapse		7
P62277	RPS13	RPS13	0.0124635	1.21315	INCREASED	INCONSISTENT	Cannot group: Inconsistent in AD								Presynape & Postsynapse		5
P62333	PSMC6	PSMC6	0.000168209	0.80935	DECREASED	INCONSISTENT	Cannot group: Inconsistent in AD					TRUE					4
P62714	PPP2CB	PPP2CB	1.08133e-06	0.603106	DECREASED	INCONSISTENT	Cannot group: Inconsistent in AD					TRUE					4
P62753	RPS6	RPS6	0.00682323	1.4228	INCREASED	INCONSISTENT	Cannot group: Inconsistent in AD					TRUE			Presynape & Postsynapse		6
P62857	RPS28	RPS28	0.00920117	1.51256	INCREASED	INCONSISTENT	Cannot group: Inconsistent in AD								Presynape & Postsynapse		6
P62879	GNB2	GNB2	2.94089e-10	0.537922	DECREASED	INCONSISTENT	Cannot group: Inconsistent in AD		ENRICHED			TRUE					8
P62910	RPL32	RPL32	0.00730071	1.56743	INCREASED	INCONSISTENT	Cannot group: Inconsistent in AD					TRUE			Presynape & Postsynapse		4
P62917	RPL8	RPL8	0.00142965	1.66542	INCREASED	INCONSISTENT	Cannot group: Inconsistent in AD								Presynape & Postsynapse		7
P62937	PPIA	PPIA	5.28958e-07	0.657054	DECREASED	INCONSISTENT	Cannot group: Inconsistent in AD		ENRICHED	ENRICHED		TRUE		TRUE			13
P62993	GRB2	GRB2	0.000562119	1.42141	INCREASED	INCONSISTENT	Cannot group: Inconsistent in AD										7
P63000	RAC1	RAC1	5.55106e-05	0.762658	DECREASED	INCONSISTENT	Cannot group: Inconsistent in AD								Postsynapse		10
P80404	ABAT	ABAT	3.31011e-06	0.75829	DECREASED	INCONSISTENT	Cannot group: Inconsistent in AD									Other	9
Q01082	SPTBN1	SPTBN1	1.15344e-06	0.761867	DECREASED	INCONSISTENT	Cannot group: Inconsistent in AD					TRUE			Postsynapse		6
Q01484	ANK2	ANK2	0.000470912	0.821088	DECREASED	INCONSISTENT	Cannot group: Inconsistent in AD					TRUE					8
Q04837	SSBP1	SSBP1	0.00123847	0.677326	DECREASED	INCONSISTENT	Cannot group: Inconsistent in AD			ENRICHED	TRUE					DNA/RNA Related Processes	8
Q04917	YWHAH	YWHAH	0.00050626	1.66797	INCREASED	INCONSISTENT	Cannot group: Inconsistent in AD				TRUE	TRUE			Presynapse		7
Q05639	EEF1A2	EEF1A2	5.78485e-05	1.38565	INCREASED	INCONSISTENT	Cannot group: Inconsistent in AD					TRUE	TRUE		Synapse		8
Q07020	RPL18	RPL18	0.0105233	1.36618	INCREASED	INCONSISTENT	Cannot group: Inconsistent in AD								Presynape & Postsynapse		4
Q07960	ARHGAP1	ARHGAP1	0.00551023	0.833217	DECREASED	INCONSISTENT	Cannot group: Inconsistent in AD					TRUE					5
Q13449	LSAMP	LSAMP	0.00208641	0.744609	DECREASED	INCONSISTENT	Cannot group: Inconsistent in AD				TRUE						6
Q13491	GPM6B	GPM6B	8.18554e-06	0.367131	DECREASED	INCONSISTENT	Cannot group: Inconsistent in AD							TRUE			8
Q13557	CAMK2D	CAMK2D	0.000598796	0.654935	DECREASED	INCONSISTENT	Cannot group: Inconsistent in AD				TRUE	TRUE		TRUE			4
Q13813	SPTAN1	SPTAN1	0.00161465	0.833184	DECREASED	INCONSISTENT	Cannot group: Inconsistent in AD					TRUE	TRUE	TRUE	Postsynapse		7
Q14318	FKBP8	FKBP8	2.6224e-05	0.769783	DECREASED	INCONSISTENT	Cannot group: Inconsistent in AD									Other	3
Q14697	GANAB	GANAB	0.00334854	0.792765	DECREASED	INCONSISTENT	Cannot group: Inconsistent in AD										7
Q15555	MAPRE2	MAPRE2	1.8056e-06	0.485282	DECREASED	INCONSISTENT	Cannot group: Inconsistent in AD					TRUE					7
Q15878	CACNA1E	CACNA1E	0.000648014	0.554993	DECREASED	INCONSISTENT	Cannot group: Inconsistent in AD								Presynape & Postsynapse		3
Q16543	CDC37	CDC37	3.40905e-07	0.591687	DECREASED	INCONSISTENT	Cannot group: Inconsistent in AD										6
Q16555	DPYSL2	DPYSL2	2.66948e-07	0.63931	DECREASED	INCONSISTENT	Cannot group: Inconsistent in AD					TRUE		TRUE	Presynapse		10
Q16881	TXNRD1	TXNRD1	0.000152596	0.643647	DECREASED	INCONSISTENT	Cannot group: Inconsistent in AD		ENRICHED								5
Q5SSJ5	HP1BP3	HP1BP3	1.12702e-07	2.18295	INCREASED	INCONSISTENT	Cannot group: Inconsistent in AD					TRUE					11
Q71U36	TUBA1A	TUBA1A	5.83477e-05	0.406995	DECREASED	INCONSISTENT	Cannot group: Inconsistent in AD					TRUE		TRUE	Synapse		6
Q8N766	EMC1	EMC1	0.00698896	1.45648	INCREASED	INCONSISTENT	Cannot group: Inconsistent in AD										4
Q8NB37	GATD1	GATD1	0.00873824	1.25218	INCREASED	INCONSISTENT	Cannot group: Inconsistent in AD										5
Q8NCB2	CAMKV	CAMKV	0.00176708	0.767288	DECREASED	INCONSISTENT	Cannot group: Inconsistent in AD					TRUE			Postsynapse		7
Q8TAT6	NPLOC4	NPLOC4	4.8205e-05	0.728758	DECREASED	INCONSISTENT	Cannot group: Inconsistent in AD					TRUE					2
Q8WY54	PPM1E	PPM1E	0.0001085	0.681334	DECREASED	INCONSISTENT	Cannot group: Inconsistent in AD										7
Q92598	HSPH1	HSPH1	3.3415e-05	0.703211	DECREASED	INCONSISTENT	Cannot group: Inconsistent in AD							TRUE			5
Q92777	SYN2	SYN2	0.001129	0.790015	DECREASED	INCONSISTENT	Cannot group: Inconsistent in AD					TRUE			Presynapse		6
Q92896	GLG1	GLG1	7.31686e-05	1.55508	INCREASED	INCONSISTENT	Cannot group: Inconsistent in AD										2
Q92947	GCDH	GCDH	0.00559047	0.725123	DECREASED	INCONSISTENT	Cannot group: Inconsistent in AD									Fatty Acid β-oxidation	5
Q96FC7	PHYHIPL	PHYHIPL	0.016297	0.852375	DECREASED	INCONSISTENT	Cannot group: Inconsistent in AD					TRUE					6
Q96PE3	INPP4A	INPP4A	0.00615798	0.765957	DECREASED	INCONSISTENT	Cannot group: Inconsistent in AD		ENRICHED					TRUE			6
Q99962	SH3GL2	SH3GL2	4.07578e-07	0.703593	DECREASED	INCONSISTENT	Cannot group: Inconsistent in AD					TRUE		TRUE	Presynape & Postsynapse		7
Q9BWD1	ACAT2	ACAT2	0.011033	0.777832	DECREASED	INCONSISTENT	Cannot group: Inconsistent in AD										9
Q9BX68	HINT2	HINT2	0.000257381	0.611056	DECREASED	INCONSISTENT	Cannot group: Inconsistent in AD									Lipid Metabolism	7
Q9C0C9	UBE2O	UBE2O	0.0114883	0.894144	DECREASED	INCONSISTENT	Cannot group: Inconsistent in AD		ENRICHED			TRUE					6
Q9NRV9	HEBP1	HEBP1	0.000471851	1.904	INCREASED	INCONSISTENT	Cannot group: Inconsistent in AD									Other	5
Q9NS69	TOMM22	TOMM22	0.00858361	0.618039	DECREASED	INCONSISTENT	Cannot group: Inconsistent in AD									Protein Import & Biogenesis	3
Q9NS86	LANCL2	LANCL2	7.02193e-07	0.66615	DECREASED	INCONSISTENT	Cannot group: Inconsistent in AD				TRUE	TRUE					7
Q9NTK5	OLA1	OLA1	5.94304e-05	0.721737	DECREASED	INCONSISTENT	Cannot group: Inconsistent in AD		ENRICHED								11
Q9NX63	CHCHD3	CHCHD3	0.00462375	2.07234	INCREASED	INCONSISTENT	Cannot group: Inconsistent in AD										8
Q9NXU5	ARL15	ARL15	0.0134347	0.675394	DECREASED	INCONSISTENT	Cannot group: Inconsistent in AD										4
Q9P0K1	ADAM22	ADAM22	0.00305715	0.715138	DECREASED	INCONSISTENT	Cannot group: Inconsistent in AD								Postsynapse		6
Q9P227	ARHGAP23	ARHGAP23	0.00531501	0.79638	DECREASED	INCONSISTENT	Cannot group: Inconsistent in AD										3
Q9UBB6	NCDN	NCDN	0.00802567	0.796639	DECREASED	INCONSISTENT	Cannot group: Inconsistent in AD		ENRICHED			TRUE					9
Q9ULV4	CORO1C	CORO1C	3.76082e-05	0.72204	DECREASED	INCONSISTENT	Cannot group: Inconsistent in AD										4
Q9UN36	NDRG2	NDRG2	0.00743358	0.690224	DECREASED	INCONSISTENT	Cannot group: Inconsistent in AD										10
Q9Y4P1	ATG4B	ATG4B	2.46238e-05	0.538196	DECREASED	INCONSISTENT	Cannot group: Inconsistent in AD										3

## Sheet: Supplementary Table 2
Gene ID	UniProt ID	Directional Change in Advanced AD
GFAP	A0A1X7SBR3	INCREASED
HSPB1	P04792	INCREASED
CD44	H0YD13	INCREASED
CLU	P10909	INCREASED
APP	A0A0A0MRG2	INCREASED
ANXA5	P08758	INCREASED
CAPG	P40121	INCREASED
GJA1	P17302	INCREASED
AHNAK	Q09666	INCREASED
C4A	P0C0L4	INCREASED
PRDX6	P30041	INCREASED
ANXA1	P04083	INCREASED
BAG3	C9JFK9	INCREASED
GMPR	P36959	INCREASED
GNG12	Q9UBI6	INCREASED
MAOB	P27338	INCREASED
PADI2	Q9Y2J8	INCREASED
PBXIP1	Q96AQ6	INCREASED
PLCD1	P51178	INCREASED
S100A6	P06703	INCREASED
ADIRF	Q15847	INCREASED
APOE	P02649	INCREASED
C4B; C4B_2	P0C0L5	INCREASED
GPNMB	Q14956	INCREASED
PLEC	Q15149	INCREASED
PRDX1	Q06830	INCREASED
ANXA2	P07355	INCREASED
APCS	P02743	INCREASED
CAPS	Q13938	INCREASED
CSRP1	E9PS42	INCREASED
CSTB	P04080	INCREASED
DBI	B8ZWD1	INCREASED
EZR	E7EQR4	INCREASED
HTRA1	Q92743	INCREASED
MAPT	P10636	INCREASED
PGAM2	P15259	INCREASED
VCAN	E9PF17	INCREASED
ACAN	P16112	INCREASED
AK1	P00568	INCREASED
AMPD2	Q01433	INCREASED
AQP4	P55087	INCREASED
C3	P01024	INCREASED
CHGA	P10645	INCREASED
FABP5	Q01469	INCREASED
FABP7	O15540	INCREASED
MSN	P26038	INCREASED
MTAP	F8WES2	INCREASED
PSAT1	Q9Y617	INCREASED
VIM	P08670	INCREASED
ADD3	Q9UEY8	INCREASED
ANO6	Q4KMQ2	INCREASED
ENO1	P06733	INCREASED
FHL1	Q13642	INCREASED
HAPLN2	Q5T3J1	INCREASED
HP	P00738	INCREASED
HSPB8	Q9UJY1	INCREASED
ICAM1	P05362	INCREASED
ITGB1	E7EUI6	INCREASED
NPC2	G3V3D1	INCREASED
PGD	P52209	INCREASED
PLIN3	O60664	INCREASED
PNPO	Q9NVS9	INCREASED
S100A11	P31949	INCREASED
SELENBP1	Q13228	INCREASED
SPR	P35270	INCREASED
SYNM	A0A075B7B1	INCREASED
UGP2	A0A087WYS1	INCREASED
CAPN2	P17655	INCREASED
CAPNS1	A0A0C4DGQ5	INCREASED
CP	E9PFZ2	INCREASED
FGA	P02671	INCREASED
FGB	P02675	INCREASED
GSTP1	A0A087X243	INCREASED
GYG1	P46976	INCREASED
H1-2	P16403	INCREASED
H4C1; H4C2; H4C3; H4C4; H4C5; H4C6; H4C8; H4C9; H4C11; H4C12; H4C13; H4C14; H4C15; H4-16	P62805	INCREASED
HEBP2	Q9Y5Z4	INCREASED
HSPB6	O14558	INCREASED
LCP1	P13796	INCREASED
LGALS1	P09382	INCREASED
LHPP	Q9H008	INCREASED
LTA4H	P09960	INCREASED
MACROD1	Q9BQ69	INCREASED
MAPK1	P28482	INCREASED
MDK	E9PLM6	INCREASED
PAFAH1B3	Q15102	INCREASED
PGM2	Q96G03	INCREASED
PLSCR4	Q9NRQ2	INCREASED
QDPR	P09417	INCREASED
S100A1	P23297	INCREASED
SCIN	Q9Y6U3	INCREASED
SEPTIN2	Q15019	INCREASED
SERPINA1	P01009	INCREASED
SMOC1	Q9H4F8	INCREASED
SQSTM1	Q13501	INCREASED
TKT	A0A0B4J1R6	INCREASED
TPP1	O14773	INCREASED
A2M	P01023	INCREASED
ALDH1L1	O75891	INCREASED
ATP8A1	Q9Y2Q0	INCREASED
BBOX1	O75936	INCREASED
C1QC	P02747	INCREASED
CA2	P00918	INCREASED
CD109	Q6YHK3	INCREASED
CD99	A0A096LP69	INCREASED
CLIC1	O00299	INCREASED
COTL1	Q14019	INCREASED
DPYSL3	Q14195	INCREASED
ESD	P10768	INCREASED
FGG	P02679	INCREASED
FTL	P02792	INCREASED
GNA13	Q14344	INCREASED
H1-0	P07305	INCREASED
HEPACAM	Q14CZ8	INCREASED
ITIH4	Q14624	INCREASED
LAMP2	P13473	INCREASED
MACROH2A1	O75367	INCREASED
MAP4	F8W9U4	INCREASED
NDRG4	Q9ULP0	INCREASED
NEFH	P12036	INCREASED
NEFL	P07196	INCREASED
NEFM	A5YM63	INCREASED
NUCKS1	Q9H1E3	INCREASED
P08107	P08107	INCREASED
PHGDH	A0A286YF22	INCREASED
PKM	H3BN34	INCREASED
PLCD3	Q8N3E9	INCREASED
QPRT	Q15274	INCREASED
S100B	A8MRB1	INCREASED
SERPING1	P05155	INCREASED
SPP1	P10451	INCREASED
SRI	E9PG82	INCREASED
TJP2	Q9UDY2	INCREASED
TNC	P24821	INCREASED
TPD52L1	E9PNK6	INCREASED
ADH5	P11766	INCREASED
AKR1B1	P15121	INCREASED
ALAD	P13716	INCREASED
ALDH9A1	P49189	INCREASED
ANXA4	P09525	INCREASED
APRT	P07741	INCREASED
ARRB1	P49407	INCREASED
ASAH1	Q13510	INCREASED
BDH2	Q9BUT1	INCREASED
CLIC4	Q9Y696	INCREASED
DDAH2	O95865	INCREASED
DKK3	F6SYF8	INCREASED
FBXO2	Q9UK22	INCREASED
FLNA	P21333	INCREASED
FLT1	P17948	INCREASED
G6PD	E7EUI8	INCREASED
GAPDH	P04406	INCREASED
GC	D6RF35	INCREASED
GPD1	P21695	INCREASED
GRHPR	Q9UBQ7	INCREASED
GSN	P06396	INCREASED
GYG2	O15488	INCREASED
H2AX	P16104	INCREASED
H3-3A; H3-3B	P84243	INCREASED
HMGB1	P09429	INCREASED
HPX	P02790	INCREASED
IGHA1	P01876	INCREASED
IGHG1	P01857	INCREASED
IGKC	P01834	INCREASED
ISYNA1	Q9NPH2	INCREASED
ITGA7	J3KNV4	INCREASED
LGALS3	P17931	INCREASED
NAMPT	P43490	INCREASED
NPEPPS	E9PP11	INCREASED
P05067a	P05067a	INCREASED
PAICS	P22234	INCREASED
PGLS	O95336	INCREASED
PGM3	O95394	INCREASED
PSME1	Q06323	INCREASED
PTRHD1	Q6GMV3	INCREASED
PYGB	P11216	INCREASED
RDX	P35241	INCREASED
RPS6KA2	F2Z2J1	INCREASED
RUVBL2	Q9Y230	INCREASED
S100A9	P06702	INCREASED
SAMHD1	Q9Y3Z3	INCREASED
SDC4	P31431	INCREASED
SERPINA3	P01011	INCREASED
SH3BGRL	O75368	INCREASED
SORBS1	Q9BX66	INCREASED
TAGLN2	P37802	INCREASED
TMEM30A	Q9NV96	INCREASED
TPD52L2	O43399	INCREASED
TPPP3	Q9BW30	INCREASED
ABHD14B	Q96IU4	INCREASED
ACYP2	P14621	INCREASED
AGRN	O00468	INCREASED
AKR7A2	H3BLU7	INCREASED
ALB	P02768	INCREASED
BLVRB	P30043	INCREASED
CBR1	P16152	INCREASED
CFB	P00751	INCREASED
CLDN10	P78369	INCREASED
CNDP2	Q96KP4	INCREASED
COL25A1	Q9BXS0	INCREASED
CPNE6	O95741	INCREASED
CRYL1	Q9Y2S2	INCREASED
CTSD	P07339	INCREASED
DST	Q03001	INCREASED
ENTPD2	Q9Y5L3	INCREASED
ERLIN2	O94905	INCREASED
FGF1	P05230	INCREASED
FGF2	P09038	INCREASED
FN3KRP	Q9HA64	INCREASED
GLRX	P35754	INCREASED
GPX1	P07203	INCREASED
H1-3	P16402	INCREASED
H1-4	P10412	INCREASED
H2AZ1	P0C0S5	INCREASED
H2AZ2	Q71UI9	INCREASED
HBA1; HBA2	P69905	INCREASED
HDGF	P51858	INCREASED
HDHD2	Q9H0R4	INCREASED
HINT1	P49773	INCREASED
HLA-DRA	P01903	INCREASED
HMGA1	P17096	INCREASED
HNRNPM	A0A087X0X3	INCREASED
HSPA2	P54652	INCREASED
HTATSF1	O43719	INCREASED
IDH1	O75874	INCREASED
IGFBP5	P24593	INCREASED
IMPA1	P29218	INCREASED
ISOC1	Q96CN7	INCREASED
ITGAV	P06756	INCREASED
LDHB	P07195	INCREASED
LLGL1	Q15334	INCREASED
LMNA	P02545	INCREASED
MLC1	Q15049	INCREASED
NTN1	O95631	INCREASED
P0CG05	P0CG05	INCREASED
PEA15	Q15121	INCREASED
PLIN4	Q96Q06	INCREASED
PLXDC2	Q6UX71	INCREASED
PLXNB1	O43157	INCREASED
PPP1R1B	Q9UD71	INCREASED
PRDX5	P30044	INCREASED
PTGR2	Q8N8N7	INCREASED
RAB27B	O00194	INCREASED
RANGAP1	P46060	INCREASED
RBKS	Q9H477	INCREASED
RNH1	P13489	INCREASED
RPLP1	P05386	INCREASED
S100A10	P60903	INCREASED
SCRN1	Q12765	INCREASED
SLC39A12	Q504Y0	INCREASED
SLC4A1	E2RVJ0	INCREASED
SLC9A3R1	O14745	INCREASED
SNRPD3	P62318	INCREASED
SOD2	P04179	INCREASED
SRSF1	J3KTL2	INCREASED
SYT2	Q8N9I0	INCREASED
TCEAL3	Q969E4	INCREASED
TMPO	H0YJH7	INCREASED
TPI1	P60174	INCREASED
UBA6	A0AVT1	INCREASED
UBE2I	P63279	INCREASED
ACOT9	Q9Y305	INCREASED
ANP32B	Q92688	INCREASED
AQP1	P29972	INCREASED
ARL6IP4	F8WCT1	INCREASED
ASPH	Q12797	INCREASED
CDKN1B	P46527	INCREASED
CPE	C9JE88	INCREASED
CPNE3	O75131	INCREASED
CTHRC1	Q96CG8	INCREASED
CYB5R3	P00387	INCREASED
CZIB	Q9NWV4	INCREASED
DGKG	P49619	INCREASED
DHX15	O43143	INCREASED
DNAJA1	P31689	INCREASED
DNPEP	B9ZVU2	INCREASED
DTNA	Q9Y4J8	INCREASED
EDF1	O60869	INCREASED
EEF1A1	P68104	INCREASED
ERBIN	Q96RT1	INCREASED
ETF1	P62495	INCREASED
FLNC	Q14315	INCREASED
FTH1	P02794	INCREASED
GATM	P50440	INCREASED
GNPDA1	P46926	INCREASED
GPRC5B	Q9NZH0	INCREASED
GSPT1	P15170	INCREASED
GSTM3	P21266	INCREASED
GSTZ1	A0A0C4DFM0	INCREASED
H1-5	P16401	INCREASED
HNRNPH1	G8JLB6	INCREASED
IGLL5	B9A064	INCREASED
ILF2	Q12905	INCREASED
ITGB8	P26012	INCREASED
ITPKB	P27987	INCREASED
KCTD12	Q96CX2	INCREASED
LCMT1	Q9UIC8	INCREASED
LGI4	Q8N135	INCREASED
LMNB1	P20700	INCREASED
LMNB2	Q03252	INCREASED
LRP1	Q07954	INCREASED
LZIC	Q8WZA0	INCREASED
MAP2K2	P36507	INCREASED
MAPK3	P27361	INCREASED
MAPRE1	Q15691	INCREASED
MARCKS	P29966	INCREASED
MPST	P25325	INCREASED
MTHFD1	P11586	INCREASED
NAGK	Q9UJ70	INCREASED
NAXD	Q8IW45	INCREASED
NAXE	Q8NCW5	INCREASED
NCL	P19338	INCREASED
NEK7	Q8TDX7	INCREASED
NES	P48681	INCREASED
NRIP2	Q9BQI9	INCREASED
NTN3	O00634	INCREASED
NUTF2	P61970	INCREASED
OLFML3	Q9NRN5	INCREASED
PALLD	Q8WX93	INCREASED
PARK7	K7EN27	INCREASED
PCBD1	P61457	INCREASED
PEBP1	P30086	INCREASED
PEPD	P12955	INCREASED
PFN1	I3L3D5	INCREASED
PGK1	P00558	INCREASED
PGM1	P36871	INCREASED
PHYHD1	Q5SRE7	INCREASED
PI16	Q6UXB8	INCREASED
PLPP3	O14495	INCREASED
PPT1	P50897	INCREASED
PSAP	C9JIZ6	INCREASED
PSMA6	G3V5Z7	INCREASED
RFTN2	Q52LD8	INCREASED
RNPEP	Q9H4A4	INCREASED
RPS6KA5	O75582	INCREASED
S100A4	P26447	INCREASED
S1PR1	P21453	INCREASED
SAE1	A0A024R0R4	INCREASED
SEC14L2	B3KRD8	INCREASED
SEPTIN10	E7EW69	INCREASED
SFRP1	Q8N474	INCREASED
SKP1	P63208	INCREASED
SNRPD1	P62314	INCREASED
SOD1	P00441	INCREASED
SORD	Q00796	INCREASED
SPOCK2	Q92563	INCREASED
SPOCK3	Q9BQ16	INCREASED
STOM	P27105	INCREASED
THTPA	Q9BU02	INCREASED
TKFC	Q3LXA3	INCREASED
TPM3	J3KN67	INCREASED
TXNDC17	Q9BRA2	INCREASED
VAT1L	Q9HCJ6	INCREASED
YES1	J3QRU1	INCREASED
A0A0A0MS52	A0A0A0MS52	INCREASED
AAMP	C9JG97	INCREASED
ADAM10	O14672	INCREASED
ADGRG1	Q9Y653	INCREASED
AGT	P01019	INCREASED
AHCY	P23526	INCREASED
ANKFY1	Q9P2R3	INCREASED
ANP32A	P39687	INCREASED
APOD	C9JF17	INCREASED
ARL8B	Q9NVJ2	INCREASED
ARPC5	O15511	INCREASED
ATG3	Q9NT62	INCREASED
ATG9A	Q7Z3C6	INCREASED
ATIC	P31939	INCREASED
B4GAT1	O43505	INCREASED
BANF1	O75531	INCREASED
BLVRA	P53004	INCREASED
C11orf54	Q9H0W9	INCREASED
C2CD2	Q9Y426	INCREASED
CA8	P35219	INCREASED
CAB39	Q9Y376	INCREASED
CAP1	Q01518	INCREASED
CAST	P20810	INCREASED
CAT	P04040	INCREASED
CBR3	O75828	INCREASED
CCDC6	Q16204	INCREASED
CCK	P06307	INCREASED
CFL1	E9PK25	INCREASED
CMBL	Q96DG6	INCREASED
CNN3	Q15417	INCREASED
COPS7B	Q9H9Q2	INCREASED
CPM	P14384	INCREASED
CRK	P46108	INCREASED
CROCC	B1AKD8	INCREASED
CYP4F11	Q9HBI6	INCREASED
DARS1	P14868	INCREASED
DCXR	Q7Z4W1	INCREASED
DDAH1	O94760	INCREASED
DEK	P35659	INCREASED
DHX9	Q08211	INCREASED
EFHD1	Q9BUP0	INCREASED
ELANE	P08246	INCREASED
ENDOD1	O94919	INCREASED
EPHX1	P07099	INCREASED
FAH	P16930	INCREASED
FKBP4	Q02790	INCREASED
FMNL2	Q96PY5	INCREASED
FNTA	P49354	INCREASED
GALK1	P51570	INCREASED
GLOD4	Q9HC38	INCREASED
GLUD1	P00367	INCREASED
GMPR2	A0A087WWM4	INCREASED
GNAS	P63092	INCREASED
GPT	P24298	INCREASED
GTF2I	P78347	INCREASED
H2AC18; H2AC19	Q6FI13	INCREASED
H2BC14	Q99879	INCREASED
HADH	Q16836	INCREASED
HADHA	P40939	INCREASED
HMGB2	P26583	INCREASED
HNMT	P50135	INCREASED
HNRNPA2B1	P22626	INCREASED
HNRNPF	P52597	INCREASED
HNRNPK	P61978	INCREASED
HNRNPU	Q00839	INCREASED
HYI	Q5T013	INCREASED
IFI30	P13284	INCREASED
INA	Q16352	INCREASED
ITGAX	H3BN02	INCREASED
ITGB2	P05107	INCREASED
ITM2B	Q9Y287	INCREASED
K7EL21	K7EL21	INCREASED
KCNN3	A0A087WYJ0	INCREASED
KIF13B	Q9NQT8	INCREASED
KRT9	P35527	INCREASED
LAMTOR3	Q9UHA4	INCREASED
LAP3	P28838	INCREASED
LSP1	P33241	INCREASED
MAP2K6	P52564	INCREASED
MAT2A	P31153	INCREASED
MGST1	P10620	INCREASED
MOB1A	Q9H8S9	INCREASED
MTSS2	Q765P7	INCREASED
NANS	Q9NR45	INCREASED
NOL3	O60936	INCREASED
NONO	A0A0S2Z4Z9	INCREASED
NT5C	Q8TCD5	INCREASED
NT5C2	P49902	INCREASED
NUDC	Q9Y266	INCREASED
PACSIN2	Q9UNF0	INCREASED
PARP1	P09874	INCREASED
PLP2	Q04941	INCREASED
PRDX2	P32119	INCREASED
PREPL	Q4J6C6	INCREASED
PRKAA1	Q13131	INCREASED
PRPF8	Q6P2Q9	INCREASED
PSD2	Q9BQI7	INCREASED
PSMA4	P25789	INCREASED
PSMA7	O14818	INCREASED
PSMC4	P43686	INCREASED
PTBP1	A6NLN1	INCREASED
PTGDS	P41222	INCREASED
PTGR1	Q14914	INCREASED
RAB6A	P20340	INCREASED
RAB6B	Q9NRW1	INCREASED
RBBP4	Q09028	INCREASED
RBBP7	Q16576	INCREASED
RPL6	Q02878	INCREASED
RPS25	P62851	INCREASED
RUVBL1	Q9Y265	INCREASED
S100A16	Q96FQ6	INCREASED
SAFB	Q15424	INCREASED
SCARB2	Q14108	INCREASED
SEMA7A	O75326	INCREASED
SIRT2	A0A087WYM3	INCREASED
SLC14A1	Q13336	INCREASED
SLC1A3	P43003	INCREASED
SLIT2	O94813	INCREASED
SMC1A	Q14683	INCREASED
SNRNP70	P08621	INCREASED
SNRPD2	P62316	INCREASED
SNTA1	Q13424	INCREASED
SRR	Q9GZT4	INCREASED
SRSF10	O75494	INCREASED
SRSF2	J3KP15	INCREASED
TAX1BP3	O14907	INCREASED
TBCA	O75347	INCREASED
TMEM43	Q9BTV4	INCREASED
TRIM25	Q14258	INCREASED
TSPO	P30536	INCREASED
TYMP	P19971	INCREASED
UBE2L3	P68036	INCREASED
WDR45B	Q5MNZ6	INCREASED
XRCC5	P13010	INCREASED
A0A087X0T3	A0A087X0T3	INCREASED
A0A0A0MTS2	A0A0A0MTS2	INCREASED
ABCC5	O15440	INCREASED
ABLIM1	O14639	INCREASED
ADK	P55263	INCREASED
ADSS2	P30520	INCREASED
AGO1	Q9UL18	INCREASED
AIP	O00170	INCREASED
AK3	Q7Z4Y4	INCREASED
AKR1C1	Q04828	INCREASED
ALCAM	Q13740	INCREASED
ALDH3A2	P51648	INCREASED
ALDH7A1	P49419	INCREASED
AMER2	Q8N7J2	INCREASED
ANKRD18A	Q8IVF6	INCREASED
ANKRD29	Q8N6D5	INCREASED
ANXA7	P20073	INCREASED
APOH	P02749	INCREASED
ARHGAP5	Q13017	INCREASED
ARMH3	Q5T2E6	INCREASED
ARR3	P36575	INCREASED
ARVCF	C9JJX6	INCREASED
ASPA	P45381	INCREASED
ATG4C	Q96DT6	INCREASED
ATP11A	E9PEJ6	INCREASED
AZGP1	P25311	INCREASED
BACE1	P56817	INCREASED
BLOC1S1	P78537	INCREASED
BOLA2; BOLA2B	Q9H3K6	INCREASED
BORCS8	Q96FH0	INCREASED
BPNT1	O95861	INCREASED
BUB3	O43684	INCREASED
C1orf198	Q9H425	INCREASED
C1QA	P02745	INCREASED
C2orf88	Q9BSF0	INCREASED
C4BPA	P04003	INCREASED
C9orf64	Q5T6V5	INCREASED
CA1	P00915	INCREASED
CAPN1	P07384	INCREASED
CAPN7	Q9Y6W3	INCREASED
CARHSP1	Q9Y2V2	INCREASED
CBS	P35520	INCREASED
CBX1	P83916	INCREASED
CCDC22	O60826	INCREASED
CD14	P08571	INCREASED
CD99L2	Q8TCZ2	INCREASED
CDC42EP4	Q9H3Q1	INCREASED
CENPV	Q7Z7K6	INCREASED
CFH	P08603	INCREASED
CHMP2B	Q9UQN3	INCREASED
CIAO1	O76071	INCREASED
CLCN3	P51790	INCREASED
CLCN6	P51797	INCREASED
CLCN7	H0Y2M6	INCREASED
CLIP1	P30622	INCREASED
CNDP1	J3KRP0	INCREASED
COL11A1	P12107	INCREASED
COL18A1	P39060	INCREASED
COL1A1	P02452	INCREASED
COL6A1	P12109	INCREASED
COL6A3	P12111	INCREASED
COPRS	Q9NQ92	INCREASED
CPPED1	Q9BRF8	INCREASED
CSK	P41240	INCREASED
CSNK1D	P48730	INCREASED
CTPS2	Q9NRF8	INCREASED
CTSB	P07858	INCREASED
CYB5R2	Q6BCY4	INCREASED
CYBB	P04839	INCREASED
CYGB	Q8WWM9	INCREASED
DAG1	Q14118	INCREASED
DDRGK1	Q96HY6	INCREASED
DDX24	Q9GZR7	INCREASED
DDX46	A0A0C4DG89	INCREASED
DEFA1; DEFA1B	P59665	INCREASED
DERA	Q9Y315	INCREASED
DNER	Q8NFT8	INCREASED
DNPH1	O43598	INCREASED
DOCK5	Q9H7D0	INCREASED
DRG2	P55039	INCREASED
DYNC1I2	Q13409	INCREASED
EFEMP1	Q12805	INCREASED
EGFR	P00533	INCREASED
EIF2B3	Q9NR50	INCREASED
EIF3A	Q14152	INCREASED
EIF3L	B0QY89	INCREASED
EIF4A1	P60842	INCREASED
EIF6	P56537	INCREASED
ELAVL1	Q15717	INCREASED
ENO3	P13929	INCREASED
FAF1	Q9UNN5	INCREASED
FAM107A	O95990	INCREASED
FAM107B	Q9H098	INCREASED
FAM98B	Q52LJ0	INCREASED
FARP1	Q9Y4F1	INCREASED
FBLN1	P23142	INCREASED
FBP1	P09467	INCREASED
FCGBP	A0A087WXI2	INCREASED
FDPS	P14324	INCREASED
FN3K	Q9H479	INCREASED
FOLR2	P14207	INCREASED
FRZB	Q92765	INCREASED
GABARAPL1	Q9H0R8	INCREASED
GCLM	P48507	INCREASED
GLTP	Q9NZD2	INCREASED
GM2A	P17900	INCREASED
GMFB	G3V4P8	INCREASED
GNB3	F5H100	INCREASED
GNPDA2	Q8TDQ7	INCREASED
GPC4	O75487	INCREASED
GPC5	P78333	INCREASED
GSR	P00390	INCREASED
GSTM2	P28161	INCREASED
GSTO1	P78417	INCREASED
GUCY1A1	Q02108	INCREASED
H2AC20	Q16777	INCREASED
HACD3	Q9P035	INCREASED
HADHB	P55084	INCREASED
HBB	P68871	INCREASED
HBD	P02042	INCREASED
HDDC2	Q7Z4H3	INCREASED
HDGFL2	Q7Z4V5	INCREASED
HGF	C9WSJ3	INCREASED
HNRNPA1	P09651	INCREASED
HNRNPC	P07910	INCREASED
HNRNPH3	P31942	INCREASED
HPR	P00739	INCREASED
HTR1A	P08908	INCREASED
ILF3	Q12906	INCREASED
INPPL1	O15357	INCREASED
IQGAP1	P46940	INCREASED
ITGA2	P17301	INCREASED
ITGA3	P26006	INCREASED
ITGA6	P23229	INCREASED
ITGB4	P16144	INCREASED
ITPR2	Q14571	INCREASED
ITPRID2	E9PHV5	INCREASED
JAM3	Q9BX67	INCREASED
JMJD7	P0C870	INCREASED
KANK2	Q63ZY3	INCREASED
KATNAL2	Q8IYT4	INCREASED
KDSR	K7ERC8	INCREASED
KHSRP	Q92945	INCREASED
KRT1	P04264	INCREASED
KRT10	P13645	INCREASED
KRT222	Q8N1A0	INCREASED
LACTB2	Q53H82	INCREASED
LIMS1	P48059	INCREASED
LIN7C	Q9NUP9	INCREASED
LMBRD2	Q68DH5	INCREASED
LPIN1	Q14693	INCREASED
LPP	A0A087WZF1	INCREASED
LRG1	P02750	INCREASED
LSM3	P62310	INCREASED
LTF	E7EQB2	INCREASED
LUC7L3	J3KPP4	INCREASED
MACROH2A2	Q9P0M6	INCREASED
MAOA	P21397	INCREASED
MAP1LC3B2	A6NCE7	INCREASED
MEGF9	Q9H1U4	INCREASED
METTL26	Q96S19	INCREASED
METTL7A	Q9H8H3	INCREASED
MFSD6	Q6ZSS7	INCREASED
MICALL2	Q8IY33	INCREASED
MOB1B	Q7L9L4	INCREASED
MSR1	P21757	INCREASED
MT1E	P04732	INCREASED
MT2A	P02795	INCREASED
MTSS1	O43312	INCREASED
MTURN	Q8N3F0	INCREASED
MXRA7	P84157	INCREASED
MYL12A	P19105	INCREASED
NADK2	Q4G0N4	INCREASED
NDRG1	Q92597	INCREASED
NHEJ1	Q9H9Q4	INCREASED
NINJ2	Q9NZG7	INCREASED
NPEPL1	Q8NDH3	INCREASED
NPTX1	Q15818	INCREASED
NQO1	P15559	INCREASED
NRXN1	E7ERL8	INCREASED
NSFL1C	Q9UNZ2	INCREASED
NUDT16	Q96DE0	INCREASED
NUDT5	A6NFX8	INCREASED
NUMA1	Q14980	INCREASED
NUP62	P37198	INCREASED
OPLAH	O14841	INCREASED
PABPN1	Q86U42	INCREASED
PAK2	Q13177	INCREASED
PAM	P19021	INCREASED
PBLD	P30039	INCREASED
PCNA	P12004	INCREASED
PDGFRB	P09619	INCREASED
PDLIM3	Q53GG5	INCREASED
PDLIM5	Q96HC4	INCREASED
PECR	Q9BY49	INCREASED
PFKFB2	O60825	INCREASED
PGP	A6NDG6	INCREASED
PHKA2	P46019	INCREASED
PHLPP1	O60346	INCREASED
PHPT1	Q9NRX4	INCREASED
PHYKPL	Q8IUZ5	INCREASED
PIR	O00625	INCREASED
PNP	P00491	INCREASED
PPIF	P30405	INCREASED
PRCP	P42785	INCREASED
PRDX4	Q13162	INCREASED
PRKAB2	O43741	INCREASED
PRMT5	O14744	INCREASED
PRUNE1	Q86TP1	INCREASED
PSMA5	P28066	INCREASED
PSMB1	P20618	INCREASED
PSMB10	P40306	INCREASED
PSMB2	P49721	INCREASED
PSMB5	P28074	INCREASED
PSMD1	Q99460	INCREASED
PSMD3	O43242	INCREASED
PTBP2	Q9UKA9	INCREASED
PTER	Q96BW5	INCREASED
PTMA	H7C2N1	INCREASED
PTP4A2	Q12974	INCREASED
PVALB	P20472	INCREASED
PYGL	P06737	INCREASED
QKI	Q96PU8	INCREASED
RAB26	Q9ULW5	INCREASED
RAB8B	H0YNE9	INCREASED
RAB9A	P51151	INCREASED
RARRES2	Q99969	INCREASED
RASSF8	Q8NHQ8	INCREASED
RBM22	Q9NW64	INCREASED
RBP1	P09455	INCREASED
RBP7	Q96R05	INCREASED
RELL1	Q8IUW5	INCREASED
RENBP	A6NKZ2	INCREASED
REXO2	Q9Y3B8	INCREASED
RGL2	O15211	INCREASED
RNASET2	O00584	INCREASED
ROCK1	Q13464	INCREASED
RPA1	P27694	INCREASED
RPE	Q96AT9	INCREASED
RRAGA	Q7L523	INCREASED
RSU1	Q15404	INCREASED
RTCB	Q9Y3I0	INCREASED
RTRAF	Q9Y224	INCREASED
S100A8	P05109	INCREASED
SAR1B	Q9Y6B6	INCREASED
SCGN	O76038	INCREASED
SCPEP1	Q9HB40	INCREASED
SCRN2	Q96FV2	INCREASED
SDC2	P34741	INCREASED
SEC22B	O75396	INCREASED
SF3B3	Q15393	INCREASED
SFT2D2	O95562	INCREASED
SFXN5	Q8TD22	INCREASED
SGSM2	O43147	INCREASED
SH3PXD2B	A1X283	INCREASED
SHMT1	P34896	INCREASED
SLC38A2	Q96QD8	INCREASED
SLC38A3	Q99624	INCREASED
SLC44A1	Q8WWI5	INCREASED
SLC44A2	Q8IWA5	INCREASED
SLC5A3	P53794	INCREASED
SLC6A9	P48067	INCREASED
SLC7A11	Q9UPY5	INCREASED
SLC7A2	P52569	INCREASED
SNAPIN	O95295	INCREASED
SNTB1	Q13884	INCREASED
SNX1	Q13596	INCREASED
SNX27	Q96L92	INCREASED
SNX5	Q9Y5X3	INCREASED
SOD3	P08294	INCREASED
SPIRE1	Q08AE8	INCREASED
SPOCK1	Q08629	INCREASED
SPON1	Q9HCB6	INCREASED
SRP14	P37108	INCREASED
SRRT	Q9BXP5	INCREASED
SRSF3	P84103	INCREASED
SSB	B5BUB5	INCREASED
STARD7	Q9NQZ5	INCREASED
STX8	Q9UNK0	INCREASED
SUN2	Q9UH99	INCREASED
SYT11	Q9BT88	INCREASED
TALDO1	P37837	INCREASED
TARDBP	Q13148	INCREASED
TBC1D4	O60343	INCREASED
TCEAL6	Q6IPX3	INCREASED
TERF2	Q15554	INCREASED
TIAM2	E9PKT1	INCREASED
TJAP1	Q5JTD0	INCREASED
TOP2B	Q02880	INCREASED
TPM1	F5H7S3	INCREASED
TRIP6	Q15654	INCREASED
TTR	P02766	INCREASED
UBA2	Q9UBT2	INCREASED
UBA3	Q8TBC4	INCREASED
UBC	F5H265	INCREASED
UFC1	Q9Y3C8	INCREASED
UFM1	P61960	INCREASED
UGT8	Q16880	INCREASED
UNC13D	Q70J99	INCREASED
UPF2	Q9HAU5	INCREASED
USP54	H7C296	INCREASED
UTRN	P46939	INCREASED
VASP	P50552	INCREASED
VAT1	Q99536	INCREASED
VCP	P55072	INCREASED
VPS18	Q9P253	INCREASED
VPS39	Q96JC1	INCREASED
VWA5A	O00534	INCREASED
WASHC5	Q12768	INCREASED
WDR61	Q9GZS3	INCREASED
XPO7	Q9UIA9	INCREASED
A0A075B747	A0A075B747	INCREASED
A0A087WU84	A0A087WU84	INCREASED
A0A087WUX8	A0A087WUX8	INCREASED
A0A087WXF0	A0A087WXF0	INCREASED
A0A087WXR2	A0A087WXR2	INCREASED
A0A087WXW9	A0A087WXW9	INCREASED
A0A087WZE4	A0A087WZE4	INCREASED
A0A087X1U6	A0A087X1U6	INCREASED
A0A087X240	A0A087X240	INCREASED
A0A096LP75	A0A096LP75	INCREASED
A0A0A0MQV2	A0A0A0MQV2	INCREASED
A0A0A0MS70	A0A0A0MS70	INCREASED
A0A0B4J2G9	A0A0B4J2G9	INCREASED
A0A0C4DGZ0	A0A0C4DGZ0	INCREASED
A0A0U1RRH7	A0A0U1RRH7	INCREASED
A0A140VJT8	A0A140VJT8	INCREASED
A1BG	P04217	INCREASED
AACS	Q86V21	INCREASED
ABCA12	Q86UK0	INCREASED
ABCA13	Q86UQ4	INCREASED
ABCA3	H0Y3H2	INCREASED
ABCA8	O94911	INCREASED
ABCG1	P45844	INCREASED
ABHD17B	Q5VST6	INCREASED
ABI3BP	Q7Z7G0	INCREASED
ACAA1	P09110	INCREASED
ACADL	P28330	INCREASED
ACADVL	G3V1M7	INCREASED
ACBD5	Q5T8D3	INCREASED
ACBD7	Q8N6N7	INCREASED
ACIN1	E7EQT4	INCREASED
ACOT1	Q86TX2	INCREASED
ACSL1	P33121	INCREASED
ACSM2A	Q08AH3	INCREASED
ACSS2	Q9NR19	INCREASED
ACSS3	A0A0B4J1R2	INCREASED
ACTC1	P68032	INCREASED
ACVR1B	P36896	INCREASED
ACY1	Q03154	INCREASED
ADA	P00813	INCREASED
ADAM17	P78536	INCREASED
ADAMTS2	O95450	INCREASED
ADCY9	O60503	INCREASED
ADCYAP1R1	P41586	INCREASED
ADGRV1	Q8WXG9	INCREASED
ADPGK	Q9BRR6	INCREASED
ADPRS	Q9NX46	INCREASED
ADSL	P30566	INCREASED
AFF4	Q9UHB7	INCREASED
AGAP1	E7EUN2	INCREASED
AGO2	Q9UKV8	INCREASED
AGTPBP1	Q9UPW5	INCREASED
AIDA	Q96BJ3	INCREASED
AIF1	P55008	INCREASED
AIF1L	Q9BQI0	INCREASED
AIFM3	Q96NN9	INCREASED
AK4	P27144	INCREASED
AKAP8	O43823	INCREASED
AKAP8L	Q9ULX6	INCREASED
AKR1B15	C9JRZ8	INCREASED
AKR1C2	B4DK69	INCREASED
AKR1C3	P42330	INCREASED
ALDH16A1	Q8IZ83	INCREASED
ALDH4A1	P30038	INCREASED
ALDOC	J3KSV6	INCREASED
ALG13	Q9NP73	INCREASED
ALMS1	Q8TCU4	INCREASED
ALOX5	P09917	INCREASED
AMD1	P17707	INCREASED
ANKRD17	O75179	INCREASED
ANKRD33	Q7Z3H0	INCREASED
ANKRD36	A6QL64	INCREASED
ANKRD44	Q8N8A2	INCREASED
ANKS6	Q68DC2	INCREASED
ANLN	Q9NQW6	INCREASED
ANP32E	E9PPH5	INCREASED
ANXA2P2	A6NMY6	INCREASED
AP3B1	O00203	INCREASED
AP4S1	Q9Y587	INCREASED
AP5S1	Q9NUS5	INCREASED
APBB2	Q92870	INCREASED
API5	Q9BZZ5	INCREASED
APLP2	Q06481	INCREASED
APOBR	Q0VD83	INCREASED
APOLD1	Q96LR9	INCREASED
ARAP1	Q96P48	INCREASED
ARFGAP3	Q9NP61	INCREASED
ARFIP1	P53367	INCREASED
ARGLU1	Q9NWB6	INCREASED
ARHGAP17	Q68EM7	INCREASED
ARHGAP21	Q5T5U3	INCREASED
ARHGAP45	Q92619	INCREASED
ARHGEF1	M0QZR4	INCREASED
ARHGEF10L	Q9HCE6	INCREASED
ARHGEF17	Q96PE2	INCREASED
ARHGEF5	Q12774	INCREASED
ARL1	P40616	INCREASED
ARL10	Q8N8L6	INCREASED
ARPC1B	O15143	INCREASED
ARPIN	Q7Z6K5	INCREASED
ARSA	P15289	INCREASED
ASDURF	L0R819	INCREASED
ASL	P04424	INCREASED
ATG7	O95352	INCREASED
ATP5MF	P56134	INCREASED
ATP6V1G1	O75348	INCREASED
ATP8A2	Q9NTI2	INCREASED
ATP9A	O75110	INCREASED
ATRNL1	Q5VV63	INCREASED
AVEN	Q9NQS1	INCREASED
B0UZ83	B0UZ83	INCREASED
B2R4D5	B2R4D5	INCREASED
B2R7W4	B2R7W4	INCREASED
B2RDF5	B2RDF5	INCREASED
B4DP56	B4DP56	INCREASED
B4DPV7	B4DPV7	INCREASED
B4DUQ1	B4DUQ1	INCREASED
B7Z904	B7Z904	INCREASED
BAG4	O95429	INCREASED
BAG6	P46379	INCREASED
BBS2	Q9BXC9	INCREASED
BBS7	Q8IWZ6	INCREASED
BBS9	Q3SYG4	INCREASED
BCAS1	O75363	INCREASED
BCL7A	Q4VC05	INCREASED
BCLAF1	Q9NYF8	INCREASED
BET1	O15155	INCREASED
BGN	P21810	INCREASED
BICDL2	A1A5D9	INCREASED
BLOC1S3	Q6QNY0	INCREASED
BLOC1S6	H3BST1	INCREASED
BMPER	Q8N8U9	INCREASED
BMPR1A	P36894	INCREASED
BNC2	Q6ZN30	INCREASED
BOD1L1	Q8NFC6	INCREASED
BORCS6	Q96GS4	INCREASED
BORCS7	Q96B45	INCREASED
BPGM	P07738	INCREASED
BRD3	Q15059	INCREASED
BRD4	O60885	INCREASED
BROX	Q5VW32	INCREASED
BST2	Q10589	INCREASED
BTF3	P20290	INCREASED
BTN3A1	O00481	INCREASED
BTN3A2	P78410	INCREASED
C11orf68	Q9H3H3	INCREASED
C15orf40	Q8WUR7	INCREASED
C19orf53	Q9UNZ5	INCREASED
C1orf167	Q5SNV9	INCREASED
C1orf52	Q8N6N3	INCREASED
C2	P06681	INCREASED
C2orf16	Q68DN1	INCREASED
C4orf36	Q96KX1	INCREASED
C5AR1	P21730	INCREASED
C5orf24	Q7Z6I8	INCREASED
C6orf120	Q7Z4R8	INCREASED
C6orf136	Q5SQH8	INCREASED
C6orf47	O95873	INCREASED
C8orf82	Q6P1X6	INCREASED
C9JPG0	C9JPG0	INCREASED
C9orf78	Q9NZ63	INCREASED
CA3	P07451	INCREASED
CAB39L	Q9H9S4	INCREASED
CACHD1	Q5VU97	INCREASED
CACNA1B	B1AQK6	INCREASED
CACNA1I	Q9P0X4	INCREASED
CAD	P27708	INCREASED
CALCOCO2	Q13137	INCREASED
CALM3	P0DP25	INCREASED
CAMLG	P49069	INCREASED
CANX	P27824	INCREASED
CAPZA1	P52907	INCREASED
CAV1	Q03135	INCREASED
CAVIN1	Q6NZI2	INCREASED
CBFB	Q13951	INCREASED
CBR4	Q8N4T8	INCREASED
CBX5	P45973	INCREASED
CC2D1A	Q6P1N0	INCREASED
CCAR1	Q8IX12	INCREASED
CCDC115	Q96NT0	INCREASED
CCDC158	Q5M9N0	INCREASED
CCDC25	Q86WR0	INCREASED
CCDC28A	Q8IWP9	INCREASED
CCDC47	Q96A33	INCREASED
CCDC93	F8W9X7	INCREASED
CCRL2	O00421	INCREASED
CCSAP	Q6IQ19	INCREASED
CD2AP	Q9Y5K6	INCREASED
CD37	M0R1J1	INCREASED
CD58	P19256	INCREASED
CD59	P13987	INCREASED
CD82	P27701	INCREASED
CD9	A0A2R8Y478	INCREASED
CD93	Q9NPY3	INCREASED
CDAN1	Q8IWY9	INCREASED
CDC27	P30260	INCREASED
CDC42EP2	O14613	INCREASED
CDH2	P19022	INCREASED
CDH20	Q9HBT6	INCREASED
CDK11A	Q9UQ88	INCREASED
CDK5RAP3	Q96JB5	INCREASED
CDK7	P50613	INCREASED
CDKN2AIP	Q9NXV6	INCREASED
CELF2	O95319	INCREASED
CELF4	Q9BZC1	INCREASED
CEMIP2	Q9UHN6	INCREASED
CENPP	A0A087WTF1	INCREASED
CEP63	Q96MT8	INCREASED
CEPT1	Q9Y6K0	INCREASED
CFAP53	Q96M91	INCREASED
CFDP1	Q9UEE9	INCREASED
CFL2	Q9Y281	INCREASED
CGGBP1	Q9UFW8	INCREASED
CHAMP1	Q96JM3	INCREASED
CHD4	A0A0C4DGG9	INCREASED
CHGB	P05060	INCREASED
CHORDC1	Q9UHD1	INCREASED
CHRM3	P20309	INCREASED
CIAO2A	Q9H5X1	INCREASED
CKM	P06732	INCREASED
CLCC1	Q96S66	INCREASED
CLCN4	P51793	INCREASED
CLCN5	P51795	INCREASED
CLNS1A	P54105	INCREASED
CLSTN2	Q9H4D0	INCREASED
CLSTN3	Q9BQT9	INCREASED
CMPK1	P30085	INCREASED
CMTM4	Q8IZR5	INCREASED
CMTM5	Q96DZ9	INCREASED
CMTR1	Q8N1G2	INCREASED
CNN2	B4DDF4	INCREASED
CNPY2	Q9Y2B0	INCREASED
CNPY3	Q9BT09	INCREASED
CNST	Q6PJW8	INCREASED
CNTFR	P26992	INCREASED
CNTN2	Q02246	INCREASED
COBL	O75128	INCREASED
COL12A1	Q99715	INCREASED
COL1A2	P08123	INCREASED
COL23A1	Q86Y22	INCREASED
COL28A1	Q2UY09	INCREASED
COL5A1	P20908	INCREASED
COL6A2	P12110	INCREASED
COMMD1	Q8N668	INCREASED
COMMD10	D6RJ90	INCREASED
COMMD2	Q86X83	INCREASED
COMMD5	Q9GZQ3	INCREASED
COMT	P21964	INCREASED
COMTD1	Q86VU5	INCREASED
COPS8	Q99627	INCREASED
COX17	C9J8T6	INCREASED
CPNE2	Q96FN4	INCREASED
CPS1	P31327	INCREASED
CPSF6	Q16630	INCREASED
CPVL	Q9H3G5	INCREASED
CRABP1	P29762	INCREASED
CREG1	O75629	INCREASED
CRNKL1	Q9BZJ0	INCREASED
CRTAC1	Q9NQ79	INCREASED
CRTC1	Q6UUV9	INCREASED
CRYZ	Q08257	INCREASED
CSRP3	P50461	INCREASED
CSTF2T	Q9H0L4	INCREASED
CSTF3	Q12996	INCREASED
CTCF	P49711	INCREASED
CTNNBL1	A0A087WUB9	INCREASED
CTPS1	P17812	INCREASED
CTSF	Q9UBX1	INCREASED
CTSH	P09668	INCREASED
CTU2	H3BSW6	INCREASED
CUL5	Q93034	INCREASED
CUTA	O60888	INCREASED
CYBA	P13498	INCREASED
CYBRD1	Q53TN4	INCREASED
CYP4F3	Q08477	INCREASED
CYP4F8	P98187	INCREASED
D6RB85	D6RB85	INCREASED
DAAM2	Q86T65	INCREASED
DAD1	F5GXX5	INCREASED
DAGLB	Q8NCG7	INCREASED
DAPK1	P53355	INCREASED
DAPK3	O43293	INCREASED
DBR1	Q9UK59	INCREASED
DCAF6	Q58WW2	INCREASED
DDHD2	O94830	INCREASED
DDR1	Q08345	INCREASED
DDT	P30046	INCREASED
DDX18	Q9NVP1	INCREASED
DDX23	Q9BUQ8	INCREASED
DDX47	Q9H0S4	INCREASED
DDX56	Q9NY93	INCREASED
DDX58	O95786	INCREASED
DEFA3	P59666	INCREASED
DEGS1	O15121	INCREASED
DES	P17661	INCREASED
DFFA	O00273	INCREASED
DHCR7	Q9UBM7	INCREASED
DHRS13	Q6UX07	INCREASED
DHX29	A0A087WYN9	INCREASED
DHX38	Q92620	INCREASED
DIPK2A	Q8NDZ4	INCREASED
DKC1	O60832	INCREASED
DMD	P11532	INCREASED
DNAH2	Q9P225	INCREASED
DNAJA2	O60884	INCREASED
DNAJA3	Q96EY1	INCREASED
DNAJB6	C9J2C4	INCREASED
DNAJC12	Q9UKB3	INCREASED
DNAJC2	Q99543	INCREASED
DNAJC7	Q99615	INCREASED
DNAJC8	O75937	INCREASED
DNASE2	O00115	INCREASED
DNMT1	P26358	INCREASED
DOCK1	Q14185	INCREASED
DOCK10	Q96BY6	INCREASED
DOCK9	Q9BZ29	INCREASED
DOLPP1	Q86YN1	INCREASED
DPAGT1	Q9H3H5	INCREASED
DPH5	Q9H2P9	INCREASED
DPP7	Q9UHL4	INCREASED
DPYD	Q12882	INCREASED
DR1	Q01658	INCREASED
DRG1	Q9Y295	INCREASED
DTYMK	P23919	INCREASED
DUSP19	Q8WTR2	INCREASED
DUSP26	Q9BV47	INCREASED
DUT	P33316	INCREASED
DYNLT1	P63172	INCREASED
E7EPA7	E7EPA7	INCREASED
E7EX88	E7EX88	INCREASED
E9PCI5	E9PCI5	INCREASED
E9PEB9	E9PEB9	INCREASED
E9PL24	E9PL24	INCREASED
ECE1	P42892	INCREASED
ECI2	O75521	INCREASED
EDIL3	O43854	INCREASED
EEPD1	Q7L9B9	INCREASED
EFCAB9	A8MZ26	INCREASED
EFL1	Q7Z2Z2	INCREASED
EFTUD2	Q15029	INCREASED
EHD1	Q9H4M9	INCREASED
EHD2	Q9NZN4	INCREASED
EIF1AX	P47813	INCREASED
EIF2A	Q9BY44	INCREASED
EIF2AK2	P19525	INCREASED
EIF2B2	P49770	INCREASED
EIF2B4	Q9UI10	INCREASED
EIF2S1	P05198	INCREASED
EIF2S2	P20042	INCREASED
EIF3E	P60228	INCREASED
EIF3F	O00303	INCREASED
EIF3I	Q13347	INCREASED
EIF4A3	P38919	INCREASED
EIF4B	P23588	INCREASED
EIF4G2	P78344	INCREASED
EIF5B	O60841	INCREASED
EMC7	Q9NPA0	INCREASED
EMILIN1	Q9Y6C2	INCREASED
EMILIN2	Q9BXX0	INCREASED
EML2	O95834	INCREASED
EP300	Q09472	INCREASED
EPB41	P11171	INCREASED
EPB42	P16452	INCREASED
ERAP1	Q9NZ08	INCREASED
ERICH5	Q6P6B1	INCREASED
ERMP1	Q7Z2K6	INCREASED
ESCO2	Q56NI9	INCREASED
EXD2	Q9NVH0	INCREASED
F2	P00734	INCREASED
F2Z2J9	F2Z2J9	INCREASED
F3	P13726	INCREASED
F5GWR5	F5GWR5	INCREASED
F8VV04	F8VV04	INCREASED
F8WE01	F8WE01	INCREASED
FABP5P3	A8MUU1	INCREASED
FAIM2	Q9BWQ8	INCREASED
FAM114A1	Q8IWE2	INCREASED
FAM114A2	Q9NRY5	INCREASED
FAM117B	Q6P1L5	INCREASED
FAM120C	Q9NX05	INCREASED
FAM171A1	Q5VUB5	INCREASED
FAM185A	Q8N0U4	INCREASED
FAM199X	Q6PEV8	INCREASED
FAM50A	Q14320	INCREASED
FAM89B	Q8N5H3	INCREASED
FAM98A	Q8NCA5	INCREASED
FARP2	O94887	INCREASED
FAXC	Q5TGI0	INCREASED
FBL	P22087	INCREASED
FBXW7	Q969H0	INCREASED
FER	P16591	INCREASED
FERMT3	Q86UX7	INCREASED
FGD4	F8VWL3	INCREASED
FGF14	Q92915	INCREASED
FKBP3	Q00688	INCREASED
FKBP5	Q13451	INCREASED
FLNB	O75369	INCREASED
FMC1	Q96HJ9	INCREASED
FMN1	Q68DA7	INCREASED
FMR1	Q06787	INCREASED
FNBP1	Q96RU3	INCREASED
FNTB	P49356	INCREASED
FOCAD	S4R400	INCREASED
FRMPD1	Q5SYB0	INCREASED
FSD1L	Q9BXM9	INCREASED
FSIP2	Q5CZC0	INCREASED
FSTL1	Q12841	INCREASED
FTO	Q9C0B1	INCREASED
FXR1	P51114	INCREASED
FXYD1	O00168	INCREASED
G3BP1	Q13283	INCREASED
GAB1	Q13480	INCREASED
GABARAPL2	P60520	INCREASED
GABRA3	P34903	INCREASED
GAK	O14976	INCREASED
GALM	Q96C23	INCREASED
GALNS	P34059	INCREASED
GALNT16	Q8N428	INCREASED
GALT	P07902	INCREASED
GAMT	Q14353	INCREASED
GAPVD1	Q14C86	INCREASED
GBE1	Q04446	INCREASED
GBP1	P32455	INCREASED
GBP2	P32456	INCREASED
GBP5	Q96PP8	INCREASED
GCHFR	P30047	INCREASED
GDF10	P55107	INCREASED
GGPS1	O95749	INCREASED
GGT3P	A6NGU5	INCREASED
GHDC	Q8N2G8	INCREASED
GIPC1	O14908	INCREASED
GLO1	Q04760	INCREASED
GMFG	O60234	INCREASED
GMPPA	Q96IJ6	INCREASED
GMPPB	Q9Y5P6	INCREASED
GNA12	Q03113	INCREASED
GNB4	Q9HAV0	INCREASED
GNG10	P50151	INCREASED
GOLPH3L	Q9H4A5	INCREASED
GOSR2	O14653	INCREASED
GPATCH2	Q9NW75	INCREASED
GPN1	Q9HCN4	INCREASED
GPR179	Q6PRD1	INCREASED
GPRASP2	Q96D09	INCREASED
GRIK3	Q13003	INCREASED
GRIK4	Q16099	INCREASED
GRIP2	A0A087WX15	INCREASED
GRM1	Q13255	INCREASED
GTF2B	Q00403	INCREASED
GTF2E2	P29084	INCREASED
GTF3C1	Q12789	INCREASED
GUCY1B1	Q02153	INCREASED
GYPC	P04921	INCREASED
H0Y323	H0Y323	INCREASED
H0Y3G0	H0Y3G0	INCREASED
H0YG33	H0YG33	INCREASED
H1-1	Q02539	INCREASED
H2AW	Q7L7L0	INCREASED
H2BC1	Q96A08	INCREASED
H2BC18	Q5QNW6	INCREASED
H2BC19P	Q6DRA6	INCREASED
H2BC20P	Q6DN03	INCREASED
H2BC3	P33778	INCREASED
H2BU1	Q8N257	INCREASED
H3-2	Q5TEC6	INCREASED
H3-4	Q16695	INCREASED
H3BUI4	H3BUI4	INCREASED
H3C1; H3C2; H3C3; H3C4; H3C6; H3C7; H3C8; H3C10; H3C11; H3C12	P68431	INCREASED
H7C117	H7C117	INCREASED
H7C469	H7C469	INCREASED
HACE1	Q8IYU2	INCREASED
HDAC1	Q13547	INCREASED
HDAC2	Q92769	INCREASED
HECTD3	Q5T447	INCREASED
HERC2	O95714	INCREASED
HEXB	P07686	INCREASED
HHATL	Q9HCP6	INCREASED
HIBCH	Q6NVY1	INCREASED
HIF1AN	Q9NWT6	INCREASED
HINT3	Q9NQE9	INCREASED
HIVEP3	Q5T1R4	INCREASED
HMGN1	P05114	INCREASED
HMGN3	A0A087WZE9	INCREASED
HMGN4	O00479	INCREASED
HMGN5	Q5JSK9	INCREASED
HNRNPA0	Q13151	INCREASED
HNRPA1	A0A024RAZ7	INCREASED
HRG	P04196	INCREASED
HRH1	P35367	INCREASED
HSD11B1	P28845	INCREASED
HSDL2	Q6YN16	INCREASED
HSPA7	P48741	INCREASED
HTR1B	P28222	INCREASED
HTRA2	O43464	INCREASED
HTT	P42858	INCREASED
HVCN1	Q96D96	INCREASED
IBA57	Q5T440	INCREASED
IDE	P14735	INCREASED
IDNK	Q5T6J7	INCREASED
IFIT5	Q13325	INCREASED
IGF1R	P08069	INCREASED
IGFN1	Q86VF2	INCREASED
IGHG2	P01859	INCREASED
IGHG3	P01860	INCREASED
IGHM	P01871	INCREASED
IGHV3-13	P01766	INCREASED
IGHV3OR16-9	S4R460	INCREASED
IKBKG	Q9Y6K9	INCREASED
IL16	Q14005	INCREASED
IL18RAP	O95256	INCREASED
ILK	A0A0A0MTH3	INCREASED
ILKAP	Q9H0C8	INCREASED
IMPDH1	C9J381	INCREASED
IMPDH2	P12268	INCREASED
INPP4B	O15327	INCREASED
IPO9	Q96P70	INCREASED
IQGAP2	Q13576	INCREASED
IRAG1	H0YI08	INCREASED
ISLR	O14498	INCREASED
ISLR2	Q6UXK2	INCREASED
IST1	P53990	INCREASED
ITFG2	Q969R8	INCREASED
ITIH2	P19823	INCREASED
ITIH5	Q86UX2	INCREASED
ITM2C	F5H4I5	INCREASED
IVNS1ABP	Q9Y6Y0	INCREASED
J3KNQ4	J3KNQ4	INCREASED
K7N7A8	K7N7A8	INCREASED
KBTBD6	Q86V97	INCREASED
KCNA1	Q09470	INCREASED
KCNA2	P16389	INCREASED
KCNAB2	Q13303	INCREASED
KCNC1	P48547	INCREASED
KCNJ10	P78508	INCREASED
KCNN1	A0A087X2E7	INCREASED
KCTD10	Q9H3F6	INCREASED
KCTD2	Q14681	INCREASED
KCTD8	Q6ZWB6	INCREASED
KEAP1	Q14145	INCREASED
KIAA0930	Q6ICG6	INCREASED
KIAA1109	Q2LD37	INCREASED
KIAA2026	Q5HYC2	INCREASED
KIF13A	H0Y307	INCREASED
KIF1C	O43896	INCREASED
KIF27	Q86VH2	INCREASED
KMT2C	Q8NEZ4	INCREASED
KPNA4	O00629	INCREASED
KPNA6	O60684	INCREASED
KRT4	P19013	INCREASED
KRT73	Q86Y46	INCREASED
KRT79	Q5XKE5	INCREASED
KRT8	P05787	INCREASED
KRT80	Q6KB66	INCREASED
KRT86	O43790	INCREASED
KSR1	Q8IVT5	INCREASED
KSR2	Q6VAB6	INCREASED
KXD1	M0QY77	INCREASED
LAGE3	Q14657	INCREASED
LAMA5	O15230	INCREASED
LAMB2	P55268	INCREASED
LAMC1	P11047	INCREASED
LAMTOR2	Q9Y2Q5	INCREASED
LAMTOR5	O43504	INCREASED
LBP	P18428	INCREASED
LCK	Q573B4	INCREASED
LDAH	Q9H6V9	INCREASED
LDB1	Q86U70	INCREASED
LEO1	Q8WVC0	INCREASED
LGI3	Q8N145	INCREASED
LIMA1	Q9UHB6	INCREASED
LIME1	Q9H400	INCREASED
LMO3	Q8TAP4	INCREASED
LPCAT2	Q7L5N7	INCREASED
LRRC8D	Q7L1W4	INCREASED
LRRN3	Q9H3W5	INCREASED
LSM7	Q9UK45	INCREASED
LSM8	O95777	INCREASED
LUC7L	Q9NQ29	INCREASED
LUC7L2	Q9Y383	INCREASED
LUZP1	Q86V48	INCREASED
LYAR	Q9NX58	INCREASED
MACF1	H0Y7I1	INCREASED
MACROD2	A1Z1Q3	INCREASED
MAD1L1	Q9Y6D9	INCREASED
MAG	P20916	INCREASED
MAGOHB	Q96A72	INCREASED
MAN2A2	P49641	INCREASED
MAN2C1	Q9NTJ4	INCREASED
MAP3K20	Q9NYL2	INCREASED
MAP3K5	Q99683	INCREASED
MAP7	Q14244	INCREASED
MAPK15	Q8TD08	INCREASED
MAPK8IP1	E9PBB9	INCREASED
MAST1	Q9Y2H9	INCREASED
MBNL1	A0A0A0MQX8	INCREASED
MBP	P02686	INCREASED
MCF2L	O15068	INCREASED
MCMBP	Q9BTE3	INCREASED
MDGA1	Q8NFP4	INCREASED
ME1	P48163	INCREASED
MEN1	O00255	INCREASED
METAP1	P53582	INCREASED
METAP2	P50579	INCREASED
METTL7B	Q6UX53	INCREASED
MFN1	Q8IWA4	INCREASED
MFSD11	O43934	INCREASED
MGP	P08493	INCREASED
MID1IP1	Q9NPA3	INCREASED
MIF4GD	A9UHW6	INCREASED
MINDY1	Q8N5J2	INCREASED
MITD1	Q8WV92	INCREASED
MKI67	P46013	INCREASED
MLF2	Q15773	INCREASED
MOGS	Q13724	INCREASED
MON2	Q7Z3U7	INCREASED
MORC3	Q14149	INCREASED
MORF4L2	Q15014	INCREASED
MPDZ	O75970	INCREASED
MPP3	D3DX46	INCREASED
MPP7	Q5T2T1	INCREASED
MRGPRF	Q96AM1	INCREASED
MRI1	Q9BV20	INCREASED
MRTFB	Q9ULH7	INCREASED
MRTO4	Q9UKD2	INCREASED
MSH2	P43246	INCREASED
MSRA	Q9UJ68	INCREASED
MSRB2	Q9Y3D2	INCREASED
MT1F	P04733	INCREASED
MT1M	Q8N339	INCREASED
MTA2	O94776	INCREASED
MTHFR	P42898	INCREASED
MTPN	P58546	INCREASED
MTTP	P55157	INCREASED
MUC16	Q8WXI7	INCREASED
MUC19	Q7Z5P9	INCREASED
MX1	P20591	INCREASED
MYCBP2	O75592	INCREASED
MYH14	Q7Z406	INCREASED
MYL3	P08590	INCREASED
MYL6	P60660	INCREASED
MYO1E	Q12965	INCREASED
MYO9B	M0R0P8	INCREASED
NACA	Q13765	INCREASED
NACC2	Q96BF6	INCREASED
NAE1	Q13564	INCREASED
NAP1L3	V9GYL6	INCREASED
NAPEPLD	Q6IQ20	INCREASED
NAPRT	Q6XQN6	INCREASED
NBEAL1	Q6ZS30	INCREASED
NCAM2	O15394	INCREASED
NCBP2	P52298	INCREASED
NCF4	Q15080	INCREASED
NCOA5	Q9HCD5	INCREASED
NDE1	Q9NXR1	INCREASED
NDP	Q00604	INCREASED
NDRG3	Q9UGV2	INCREASED
NECAP2	Q9NVZ3	INCREASED
NEK9	Q8TD19	INCREASED
NELL2	Q99435	INCREASED
NEMP1	O14524	INCREASED
NFASC	O94856	INCREASED
NFAT5	O94916	INCREASED
NFATC2	Q13469	INCREASED
NFIB	Q5VW26	INCREASED
NFIC	P08651	INCREASED
NFYC	E9PI99	INCREASED
NGB	Q9NPG2	INCREASED
NGLY1	Q96IV0	INCREASED
NHLRC2	Q8NBF2	INCREASED
NHP2	Q9NX24	INCREASED
NIBAN2	Q96TA1	INCREASED
NIF3L1	Q9GZT8	INCREASED
NIPSNAP3A	Q9UFN0	INCREASED
NLN	Q9BYT8	INCREASED
NMD3	Q96D46	INCREASED
NME2	P22392	INCREASED
NME7	Q9Y5B8	INCREASED
NMRK1	Q9NWW6	INCREASED
NOG	Q13253	INCREASED
NOP2	P46087	INCREASED
NOSIP	Q9Y314	INCREASED
NPDC1	Q5SPY9	INCREASED
NPEPPSL1	A6NEC2	INCREASED
NPM1	P06748	INCREASED
NPY	P01303	INCREASED
NRIP1	P48552	INCREASED
NRXN2	G5E9G7	INCREASED
NT5E	P21589	INCREASED
NUB1	H3BM74	INCREASED
NUBP1	P53384	INCREASED
NUDCD1	Q96RS6	INCREASED
NUDCD2	Q8WVJ2	INCREASED
NUP107	P57740	INCREASED
NUP133	Q8WUM0	INCREASED
NUP210	Q8TEM1	INCREASED
NUP214	P35658	INCREASED
NUP37	Q8NFH4	INCREASED
NUP54	Q7Z3B4	INCREASED
NUP58	Q9BVL2	INCREASED
NUP88	Q99567	INCREASED
NUP93	Q8N1F7	INCREASED
NUP98	P52948	INCREASED
NXF1	Q9UBU9	INCREASED
NXN	Q6DKJ4	INCREASED
NXPH1	P58417	INCREASED
OBSL1	A6NN50	INCREASED
OGFR	Q9NZT2	INCREASED
OPALIN	Q96PE5	INCREASED
OR1M1	Q8NGA1	INCREASED
OR8K3	Q8NH51	INCREASED
ORAI2	Q96SN7	INCREASED
ORC4	O43929	INCREASED
OSTM1	Q86WC4	INCREASED
OTUD7A	Q8TE49	INCREASED
P01777	P01777	INCREASED
P01892	P01892	INCREASED
P01912	P01912	INCREASED
P0CG06	P0CG06	INCREASED
P2RX7	Q99572	INCREASED
PA2G4	Q9UQ80	INCREASED
PABPC1L2A; PABPC1L2B	Q5JQF8	INCREASED
PABPC3	Q9H361	INCREASED
PAF1	Q8N7H5	INCREASED
PAFAH1B2	P68402	INCREASED
PAIP2	Q9BPZ3	INCREASED
PALB2	Q86YC2	INCREASED
PALM3	A6NDB9	INCREASED
PALS1	Q8N3R9	INCREASED
PAPSS2	O95340	INCREASED
PCBD2	Q9H0N5	INCREASED
PCBP4	P57723	INCREASED
PCID2	Q5JVF3	INCREASED
PCIF1	Q9H4Z3	INCREASED
PCNP	Q8WW12	INCREASED
PCNX2	A6NKB5	INCREASED
PCOLCE	Q15113	INCREASED
PCP2	Q8IVA1	INCREASED
PCSK2	P16519	INCREASED
PCYT1A	P49585	INCREASED
PDCD11	Q14690	INCREASED
PDCD4	Q53EL6	INCREASED
PDE1B	Q01064	INCREASED
PDIA6	Q15084	INCREASED
PDLIM4	P50479	INCREASED
PDPN	E7ETC6	INCREASED
PDPR	Q8NCN5	INCREASED
PDS5B	Q9NTI5	INCREASED
PDYN	P01213	INCREASED
PDZRN3	Q9UPQ7	INCREASED
PDZRN4	Q6ZMN7	INCREASED
PEG10	B4DSP0	INCREASED
PELO	Q9BRX2	INCREASED
PFAS	O15067	INCREASED
PFDN1	O60925	INCREASED
PFKL	P17858	INCREASED
PGGT1B	P53609	INCREASED
PGRMC2	O15173	INCREASED
PHF3	Q92576	INCREASED
PHF6	Q8IWS0	INCREASED
PHIP	Q8WWQ0	INCREASED
PHLDB1	A0A087WZL0	INCREASED
PI4K2A	Q9BTU6	INCREASED
PIK3CB	P42338	INCREASED
PIK3CD	O00329	INCREASED
PIN4	Q9Y237	INCREASED
PIP4K2A	P48426	INCREASED
PIRT	P0C851	INCREASED
PITRM1	Q5JRX3	INCREASED
PLCB4	Q15147	INCREASED
PLCG1	P19174	INCREASED
PLCXD3	Q63HM9	INCREASED
PLD3	Q8IV08	INCREASED
PLEKHB1	Q9UF11	INCREASED
PLEKHO2	Q8TD55	INCREASED
PLG	P00747	INCREASED
PLXNB2	O15031	INCREASED
PNKP	Q96T60	INCREASED
PNPLA6	Q8IY17	INCREASED
POGLUT3	Q7Z4H8	INCREASED
POLR2I	P36954	INCREASED
PON2	Q15165	INCREASED
PPBP	P02775	INCREASED
PPIAL4C	A0A0B4J2A2	INCREASED
PPIG	Q13427	INCREASED
PPIL2	Q13356	INCREASED
PPIL4	Q8WUA2	INCREASED
PPM1F	P49593	INCREASED
PPP1R14A	Q96A00	INCREASED
PPP1R1A	Q13522	INCREASED
PPP1R21	Q6ZMI0	INCREASED
PPRC1	Q5VV67	INCREASED
PRELP	P51888	INCREASED
PRKAG2	Q9UGJ0	INCREASED
PRKAR1A	P10644	INCREASED
PRKCH	P24723	INCREASED
PRKCI	P41743	INCREASED
PRKDC	P78527	INCREASED
PRKG1	Q13976	INCREASED
PRKN	O60260	INCREASED
PRODH	O43272	INCREASED
PROS1	P07225	INCREASED
PRPF31	Q8WWY3	INCREASED
PRPF38B	Q5VTL8	INCREASED
PRPF4B	Q13523	INCREASED
PRPH	P41219	INCREASED
PSMA8	Q8TAA3	INCREASED
PSMB6	P28072	INCREASED
PSMB8	P28062	INCREASED
PSMB9	A2ACR1	INCREASED
PSMC3	P17980	INCREASED
PSMD14	O00487	INCREASED
PSMD5	Q16401	INCREASED
PSMD9	O00233	INCREASED
PSME2	A0A087X1Z3	INCREASED
PSMF1	Q92530	INCREASED
PSPH	P78330	INCREASED
PTGS1	P23219	INCREASED
PTPRC	P08575	INCREASED
PTTG1IP	P53801	INCREASED
PTX3	P26022	INCREASED
PUDP	Q08623	INCREASED
PUF60	Q9UHX1	INCREASED
PWP1	Q13610	INCREASED
PXDC1	Q5TGL8	INCREASED
PXN	F5GZ78	INCREASED
PYCARD	Q9ULZ3	INCREASED
Q53EM5	Q53EM5	INCREASED
Q59ER5	Q59ER5	INCREASED
Q59FG9	Q59FG9	INCREASED
Q68DV2	Q68DV2	INCREASED
Q8WVX7	Q8WVX7	INCREASED
QARS1	P47897	INCREASED
QPCT	Q16769	INCREASED
QRICH1	Q2TAL8	INCREASED
R3HDM1	Q15032	INCREASED
R4GMW7	R4GMW7	INCREASED
RAB19	A4D1S5	INCREASED
RAB22A	Q9UL26	INCREASED
RAB27A	P51159	INCREASED
RAB31	Q13636	INCREASED
RAB32	Q13637	INCREASED
RAB8A	P61006	INCREASED
RABEP2	Q9H5N1	INCREASED
RAD1	O60671	INCREASED
RAD17	O75943	INCREASED
RAD21	O60216	INCREASED
RAD23A	P54725	INCREASED
RAD23B	P54727	INCREASED
RAE1	P78406	INCREASED
RALY	Q9UKM9	INCREASED
RALYL	Q86SE5	INCREASED
RANBP3	Q9H6Z4	INCREASED
RAPGEF5	Q92565	INCREASED
RASA3	Q14644	INCREASED
RASA4B	C9J798	INCREASED
RAVER1	A0A087WZ13	INCREASED
RBBP9	O75884	INCREASED
RBFOX3	J3QRF4	INCREASED
RBM14	Q96PK6	INCREASED
RBM33	Q96EV2	INCREASED
RBM39	Q14498	INCREASED
RBM41	Q96IZ5	INCREASED
RBM45	Q8IUH3	INCREASED
RBM4B	Q9BQ04	INCREASED
RBM8A	Q9Y5S9	INCREASED
RCC1	P18754	INCREASED
RCCD1	A6NED2	INCREASED
RCHY1	Q96PM5	INCREASED
RCN2	Q14257	INCREASED
RDH10	Q8IZV5	INCREASED
REL	Q04864	INCREASED
REPS1	Q96D71	INCREASED
REPS2	Q8NFH8	INCREASED
RFC1	P35251	INCREASED
RGCC	Q9H4X1	INCREASED
RGPD1	P0DJD0	INCREASED
RGS17	Q9UGC6	INCREASED
RHBDF1	Q96CC6	INCREASED
RILPL1	Q5EBL4	INCREASED
RIN2	Q8WYP3	INCREASED
RNF14	Q9UBS8	INCREASED
RNF20	Q5VTR2	INCREASED
RNF40	O75150	INCREASED
RNF41	Q9H4P4	INCREASED
RNPS1	Q15287	INCREASED
RPA2	P15927	INCREASED
RPA3	P35244	INCREASED
RPL36AL	Q969Q0	INCREASED
RPRD1A	Q96P16	INCREASED
RPS6KA1	Q15418	INCREASED
RPS6KA4	O75676	INCREASED
RRAGB	Q5VZM2	INCREASED
RRAGC	Q9HB90	INCREASED
RSPO2	Q6UXX9	INCREASED
RTF2	A0A0A0MQR2	INCREASED
RUNDC3A	Q59EK9	INCREASED
RWDD1	Q9H446	INCREASED
SAA1	P0DJI8	INCREASED
SAP18	O00422	INCREASED
SARS1	P49591	INCREASED
SAT2	Q96F10	INCREASED
SBF2	Q86WG5	INCREASED
SCAMP4	Q969E2	INCREASED
SCARA3	Q6AZY7	INCREASED
SCN1B	Q07699	INCREASED
SCN4B	Q8IWT1	INCREASED
SCN8A	Q9UQD0	INCREASED
SCO1	O75880	INCREASED
SCRIB	Q14160	INCREASED
SCUBE1	Q8IWY4	INCREASED
SELENOM	Q8WWX9	INCREASED
SEMA4A	Q9H3S1	INCREASED
SENP8	Q96LD8	INCREASED
SEPHS1	P49903	INCREASED
SEPSECS	Q9HD40	INCREASED
SERF2	P84101	INCREASED
SERINC1	Q9NRX5	INCREASED
SERPINB1	P30740	INCREASED
SERPINC1	P01008	INCREASED
SESN1	Q9Y6P5	INCREASED
SET	Q01105	INCREASED
SH3BGRL2	Q9UJC5	INCREASED
SHISA8	B8ZZ34	INCREASED
SIN3A	Q96ST3	INCREASED
SLAIN1	Q8ND83	INCREASED
SLC19A3	Q9BZV2	INCREASED
SLC20A2	Q08357	INCREASED
SLC22A5	O76082	INCREASED
SLC25A1	P53007	INCREASED
SLC25A29	Q8N8R3	INCREASED
SLC27A1	Q6PCB7	INCREASED
SLC2A6	Q9UGQ3	INCREASED
SLC33A1	O00400	INCREASED
SLC39A14	Q15043	INCREASED
SLC4A3	P48751	INCREASED
SLC6A1	P30531	INCREASED
SLC6A12	P48065	INCREASED
SLC7A14	Q8TBB6	INCREASED
SLC7A3	Q8WY07	INCREASED
SLC9A3R2	Q15599	INCREASED
SLCO3A1	Q9UIG8	INCREASED
SLIT1	O75093	INCREASED
SLTM	Q9NWH9	INCREASED
SMAD4	K7EIU8	INCREASED
SMAP	O00193	INCREASED
SMARCA1	A0A0A0MRP6	INCREASED
SMC3	Q9UQE7	INCREASED
SMCHD1	A6NHR9	INCREASED
SMU1	Q2TAY7	INCREASED
SNAP29	O95721	INCREASED
SNN	O75324	INCREASED
SNRNP200	O75643	INCREASED
SNRPG	P62308	INCREASED
SNX15	Q9NRS6	INCREASED
SNX17	Q15036	INCREASED
SNX6	Q9UNH7	INCREASED
SON	P18583	INCREASED
SOX11	P35716	INCREASED
SP100	P23497	INCREASED
SPAST	Q9UBP0	INCREASED
SPECC1L	Q69YQ0	INCREASED
SPRYD7	Q5W111	INCREASED
SPTY2D1	Q68D10	INCREASED
SRGAP1	Q7Z6B7	INCREASED
SRP9	P49458	INCREASED
SRSF12	Q8WXF0	INCREASED
SRSF6	Q13247	INCREASED
SRSF8	Q9BRL6	INCREASED
SRXN1	Q9BYN0	INCREASED
SSH3	Q8TE77	INCREASED
SSR4	P51571	INCREASED
STAG1	Q8WVM7	INCREASED
STAG2	Q8N3U4	INCREASED
STARD10	Q9Y365	INCREASED
STAU1	O95793	INCREASED
STIM2	Q9P246	INCREASED
STK10	O94804	INCREASED
STK38	Q15208	INCREASED
STT3A	P46977	INCREASED
STX2	P32856	INCREASED
STX4	Q12846	INCREASED
STX6	O43752	INCREASED
SUPT6H	Q7KZ85	INCREASED
SVIP	Q8NHG7	INCREASED
SWAP70	Q9UH65	INCREASED
SWT1	Q5T5J6	INCREASED
SYNPO2	Q9UMS6	INCREASED
SYT4	Q9H2B2	INCREASED
TAC3	Q9UHF0	INCREASED
TAFA2	Q8N3H0	INCREASED
TANGO2	Q6ICL3	INCREASED
TBC1D2B	Q9UPU7	INCREASED
TBR1	Q16650	INCREASED
TCAF1	Q9Y4C2	INCREASED
TCEA1	P23193	INCREASED
TCEAL4	Q96EI5	INCREASED
TCEAL5	Q5H9L2	INCREASED
TCEAL7	Q9BRU2	INCREASED
TCF25	Q9BQ70	INCREASED
TERF2IP	Q9NYB0	INCREASED
TFIP11	Q9UBB9	INCREASED
TGFBI	Q15582	INCREASED
TGFBR1	P36897	INCREASED
THOC2	Q8NI27	INCREASED
THOC5	Q13769	INCREASED
THOP1	P52888	INCREASED
THUMPD1	Q9NXG2	INCREASED
TICRR	Q7Z2Z1	INCREASED
TIMP2	P16035	INCREASED
TJP1	Q07157	INCREASED
TLK2	Q86UE8	INCREASED
TLR2	O60603	INCREASED
TMA7	Q9Y2S6	INCREASED
TMC7	Q7Z402	INCREASED
TMEFF2	Q9UIK5	INCREASED
TMEM130	Q8N3G9	INCREASED
TMEM132A	Q24JP5	INCREASED
TMEM175	Q9BSA9	INCREASED
TMEM184C	Q9NVA4	INCREASED
TMEM199	Q8N511	INCREASED
TMEM245	Q9H330	INCREASED
TMEM25	Q86YD3	INCREASED
TMEM30B	Q3MIR4	INCREASED
TMEM63A	O94886	INCREASED
TMEM63C	Q9P1W3	INCREASED
TMEM9	Q9P0T7	INCREASED
TMOD2	Q9NZR1	INCREASED
TMX1	Q9H3N1	INCREASED
TOP1	P11387	INCREASED
TP53RK	Q96S44	INCREASED
TPMT	P51580	INCREASED
TPR	P12270	INCREASED
TPRG1L	Q5T0D9	INCREASED
TRA2A	Q13595	INCREASED
TRA2B	P62995	INCREASED
TREX1	Q9NSU2	INCREASED
TRIM4	Q9C037	INCREASED
TRIM56	Q9BRZ2	INCREASED
TRIR	Q9BQ61	INCREASED
TRNT1	Q96Q11	INCREASED
TRRAP	Q9Y4A5	INCREASED
TSGA10IP	Q3SY00	INCREASED
TSN	Q15631	INCREASED
TSPAN8	P19075	INCREASED
TSPYL4	Q9UJ04	INCREASED
TSR3	Q9UJK0	INCREASED
TTC28	Q96AY4	INCREASED
TTC33	Q6PID6	INCREASED
TTC38	Q5R3I4	INCREASED
TTYH2	B4DKD1	INCREASED
TWF1	Q12792	INCREASED
UAP1	Q16222	INCREASED
UBE2N	P61088	INCREASED
UBE2Q2	Q8WVN8	INCREASED
UBL5	Q9BZL1	INCREASED
UBR2	Q8IWV8	INCREASED
UBR7	Q8N806	INCREASED
UBXN4	Q92575	INCREASED
UCHL3	P15374	INCREASED
UEVLD	Q8IX04	INCREASED
UGDH	O60701	INCREASED
UNC5B	Q8IZJ1	INCREASED
UNC93B1	Q9H1C4	INCREASED
UPF3B	Q9BZI7	INCREASED
USP47	Q96K76	INCREASED
USP8	P40818	INCREASED
UTF1	Q5T230	INCREASED
UXS1	Q8NBZ7	INCREASED
VAMP1	F5GZV7	INCREASED
VAV2	P52735	INCREASED
VEZF1	Q14119	INCREASED
VIP	P01282	INCREASED
VPS33B	Q9H267	INCREASED
VPS41	P49754	INCREASED
VSTM2A	F8W8J5	INCREASED
VTI1A	Q96AJ9	INCREASED
WASH4P	A8MWX3	INCREASED
WASH6P	Q9NQA3	INCREASED
WASHC1	A8K0Z3	INCREASED
WASHC2A	A0A087WYF6	INCREASED
WASHC2C	Q9Y4E1	INCREASED
WASHC4	Q2M389	INCREASED
WASL	O00401	INCREASED
WDR26	Q9H7D7	INCREASED
WDR6	A0A087X295	INCREASED
WDR75	Q8IWA0	INCREASED
WDR77	Q9BQA1	INCREASED
WDR82	Q6UXN9	INCREASED
WDSUB1	Q8N9V3	INCREASED
WFS1	O76024	INCREASED
WIPF3	A6NGB9	INCREASED
WLS	Q5T9L3	INCREASED
WNK1	Q9H4A3	INCREASED
WNT2B	Q5TEH8	INCREASED
WRNIP1	Q96S55	INCREASED
X6R3X1	X6R3X1	INCREASED
XIRP2	A4UGR9	INCREASED
XPOT	O43592	INCREASED
XRN2	Q9H0D6	INCREASED
YBX1	P67809	INCREASED
YPEL5	P62699	INCREASED
YWHAE/FAM22A fusion	G9K388	INCREASED
ZBED2	Q9BTP6	INCREASED
ZC3H11A	O75152	INCREASED
ZC3H14	Q6PJT7	INCREASED
ZC3H15	Q8WU90	INCREASED
ZC3H7A	Q8IWR0	INCREASED
ZC3HAV1	Q7Z2W4	INCREASED
ZMAT2	Q96NC0	INCREASED
ZMPSTE24	O75844	INCREASED
ZMYM3	Q14202	INCREASED
ZMYND11	Q15326	INCREASED
ZNF207	O43670	INCREASED
ZNF212	Q9UDV6	INCREASED
ZNF326	Q5BKZ1	INCREASED
ZNF428	Q96B54	INCREASED
ZNF638	Q14966	INCREASED
ZSWIM8	A7E2V4	INCREASED
A0A0C4DH03	A0A0C4DH03	INCONSISTENT
AARS1	P49588	INCONSISTENT
ABAT	P80404	INCONSISTENT
ADAM22	Q9P0K1	INCONSISTENT
ADD1	P35611	INCONSISTENT
AHCYL1	O43865	INCONSISTENT
AIFM1	O95831	INCONSISTENT
AMPH	P49418	INCONSISTENT
ANK2	H0Y8Y2	INCONSISTENT
APEH	P13798	INCONSISTENT
APPL2	Q8NEU8	INCONSISTENT
ARF3	P61204	INCONSISTENT
ARFGEF3	Q5TH69	INCONSISTENT
ARHGAP23	Q9P227	INCONSISTENT
ARL3	P36405	INCONSISTENT
ARMT1	Q9H993	INCONSISTENT
ATCAY	Q86WG3	INCONSISTENT
ATG4B	Q9Y4P1	INCONSISTENT
ATP5IF1	Q9UII2	INCONSISTENT
ATP5MK	Q96IX5	INCONSISTENT
BCAP29	Q9UHQ4	INCONSISTENT
BCKDHB	P21953	INCONSISTENT
BCL2L13	Q9BXK5	INCONSISTENT
CACNB3	P54284	INCONSISTENT
CALB2	P22676	INCONSISTENT
CAMKV	Q8NCB2	INCONSISTENT
CAVIN2	O95810	INCONSISTENT
CCT4	P50991	INCONSISTENT
CEP170	Q5SW79	INCONSISTENT
CNKSR2	Q8WXI2	INCONSISTENT
CNRIP1	Q96F85	INCONSISTENT
COPS3	Q9UNS2	INCONSISTENT
COPS6	Q7L5N1	INCONSISTENT
CPNE5	Q9HCH3	INCONSISTENT
CSNK1A1	P48729	INCONSISTENT
CSNK1E	P49674	INCONSISTENT
CTNNA2	P26232	INCONSISTENT
DARS2	Q6PI48	INCONSISTENT
DDX1	Q92499	INCONSISTENT
DDX3X	O00571	INCONSISTENT
DHRS7	Q9Y394	INCONSISTENT
EMC1	Q8N766	INCONSISTENT
EPDR1	Q9UM22	INCONSISTENT
EXOC2	Q96KP1	INCONSISTENT
FABP3	P05413	INCONSISTENT
FDXR	P22570	INCONSISTENT
FIBP	O43427	INCONSISTENT
FKBP2	P26885	INCONSISTENT
FMN2	Q9NZ56	INCONSISTENT
FXYD6	Q9H0Q3	INCONSISTENT
GAA	P10253	INCONSISTENT
GART	P22102	INCONSISTENT
GCSH	P23434	INCONSISTENT
GET3	O43681	INCONSISTENT
GGA3	Q9NZ52	INCONSISTENT
GNAI2	P04899	INCONSISTENT
GNB2	C9JIS1	INCONSISTENT
GNG5	P63218	INCONSISTENT
GPM6A	P51674	INCONSISTENT
GPM6B	Q13491	INCONSISTENT
GRM2	Q14416	INCONSISTENT
GRSF1	Q12849	INCONSISTENT
HAPLN1	P10915	INCONSISTENT
HDHD3	Q9BSH5	INCONSISTENT
HP1BP3	Q5SSJ5	INCONSISTENT
HSD17B4	P51659	INCONSISTENT
HSPA5	P11021	INCONSISTENT
HSPA8	A8K7Q2	INCONSISTENT
IDH2	P48735	INCONSISTENT
INF2	Q27J81	INCONSISTENT
INPP5A	Q14642	INCONSISTENT
IPO5	O00410	INCONSISTENT
KIFBP	Q96EK5	INCONSISTENT
KRT2	P35908	INCONSISTENT
LAMP1	P11279	INCONSISTENT
LANCL1	O43813	INCONSISTENT
LANCL2	Q9NS86	INCONSISTENT
MAPRE2	Q15555	INCONSISTENT
MRAS	O14807	INCONSISTENT
MTX2	O75431	INCONSISTENT
MYDGF	M0QYN0	INCONSISTENT
MYH9	P35579	INCONSISTENT
[truncated: 2,744 more rows]

## Sheet: Supplementary Table 3
Gene	Plaque Protein	NFT Protein	CAA Protein
C4A	ENRICHED	ENRICHED	ENRICHED
CLU	ENRICHED	ENRICHED	ENRICHED
GFAP	ENRICHED	ENRICHED	ENRICHED
APP	ENRICHED	ENRICHED
CAMKK1	ENRICHED	ENRICHED
CAPG	ENRICHED	ENRICHED
COL25A1	ENRICHED	ENRICHED
MAPT	ENRICHED	ENRICHED
PTGDS	ENRICHED	ENRICHED
SQSTM1	ENRICHED	ENRICHED
VIM	ENRICHED	ENRICHED
FGG	ENRICHED		ENRICHED
APOE	ENRICHED		ENRICHED
UBA1	ENRICHED		ENRICHED
ABHD14B	ENRICHED		ENRICHED
APCS	ENRICHED		ENRICHED
C1QB	ENRICHED		ENRICHED
C1QC	ENRICHED		ENRICHED
C3	ENRICHED		ENRICHED
C4BPA	ENRICHED		ENRICHED
CBR3	ENRICHED		ENRICHED
CD44	ENRICHED		ENRICHED
CLIC1	ENRICHED		ENRICHED
CSTB	ENRICHED		ENRICHED
DKK3	ENRICHED		ENRICHED
FLT1	ENRICHED		ENRICHED
GPC1	ENRICHED		ENRICHED
GPNMB	ENRICHED		ENRICHED
GSPT1	ENRICHED		ENRICHED
HMGB1	ENRICHED		ENRICHED
HTRA1	ENRICHED		ENRICHED
ITGB2	ENRICHED		ENRICHED
MGST3	ENRICHED		ENRICHED
NDP	ENRICHED		ENRICHED
NRXN1	ENRICHED		ENRICHED
NRXN2	ENRICHED		ENRICHED
OLFML3	ENRICHED		ENRICHED
PAFAH1B2	ENRICHED		ENRICHED
PSMF1	ENRICHED		ENRICHED
PTN	ENRICHED		ENRICHED
SERPINE2	ENRICHED		ENRICHED
SLIT2	ENRICHED		ENRICHED
SPON1	ENRICHED		ENRICHED
TGFBI	ENRICHED		ENRICHED
TIMP3	ENRICHED		ENRICHED
ACSL1	ENRICHED
ERH	ENRICHED
H1-0	ENRICHED
MARCKSL1	ENRICHED
TIMM8A	ENRICHED
VGF	ENRICHED
ANXA1	ENRICHED
ATP6V0A1	ENRICHED
ATP6V1B2	ENRICHED
ATP6V1E1	ENRICHED
ATP6V1H	ENRICHED
CTSD	ENRICHED
DNM1	ENRICHED
EZR	ENRICHED
GRN	ENRICHED
HNRNPAB	ENRICHED
HSP90AB1	ENRICHED
HSPA6	ENRICHED
LTF	ENRICHED
MIF	ENRICHED
MSN	ENRICHED
PFKP	ENRICHED
PSAP	ENRICHED
RPL22	ENRICHED
SERPINA3	ENRICHED
TMPO	ENRICHED
YWHAB	ENRICHED
YWHAE	ENRICHED
YWHAZ	ENRICHED
ACAA1	ENRICHED
AGRN	ENRICHED
AKR1C3	ENRICHED
APBB1IP	ENRICHED
APEX1	ENRICHED
APPL2	ENRICHED
AQP1	ENRICHED
ARFGEF3	ENRICHED
ARL8B	ENRICHED
ARPC1B	ENRICHED
ASAH1	ENRICHED
ATG7	ENRICHED
ATG9A	ENRICHED
ATP2B2	ENRICHED
ATP5F1EP2	ENRICHED
ATP5MC3	ENRICHED
ATP6V0D2	ENRICHED
ATP6V1D	ENRICHED
ATP9A	ENRICHED
BCAP31	ENRICHED
BCAS3	ENRICHED
BPHL	ENRICHED
C1QA	ENRICHED
C1S	ENRICHED
C4	ENRICHED
C9	ENRICHED
CADM1	ENRICHED
CAPS	ENRICHED
CASP1	ENRICHED
CCDC22	ENRICHED
CCN2	ENRICHED
CD163	ENRICHED
CD74	ENRICHED
CDC73	ENRICHED
CHADL	ENRICHED
CHGA	ENRICHED
CHI3L1	ENRICHED
CHMP6	ENRICHED
CKM	ENRICHED
CLCN6	ENRICHED
CLSTN1	ENRICHED
CLTCL1	ENRICHED
CMTR1	ENRICHED
COL1A1	ENRICHED
COL1A2	ENRICHED
COL23A1	ENRICHED
COL2A1	ENRICHED
COPS8	ENRICHED
COX7A2L	ENRICHED
CP	ENRICHED
CPE	ENRICHED
CPS1	ENRICHED
CPT1A	ENRICHED
CRTAC1	ENRICHED
CTHRC1	ENRICHED
CTSB	ENRICHED
CTSV	ENRICHED
CYBA	ENRICHED
CYBB	ENRICHED
DAZAP2	ENRICHED
DBT	ENRICHED
DCAF10	ENRICHED
DHRS7	ENRICHED
EMC2	ENRICHED
ENAH	ENRICHED
ENTPD1	ENRICHED
EPDR1	ENRICHED
ERBB2	ENRICHED
ESYT1	ENRICHED
ETF1	ENRICHED
F3	ENRICHED
FAS	ENRICHED
FDPS	ENRICHED
FGF1	ENRICHED
FILIP1	ENRICHED
FMNL1	ENRICHED
FN3KRP	ENRICHED
FRZB	ENRICHED
FSD1L	ENRICHED
FTL	ENRICHED
GATM	ENRICHED
GDF10	ENRICHED
GFRA2	ENRICHED
GPC4	ENRICHED
GPC5	ENRICHED
GREM2	ENRICHED
GRK4	ENRICHED
H1-5	ENRICHED
HLA-DPA1	ENRICHED
HLA-DRA	ENRICHED
HOOK3	ENRICHED
HPX	ENRICHED
HRNR	ENRICHED
HS6ST1	ENRICHED
HSDL2	ENRICHED
HSPB6	ENRICHED
ICAM1	ENRICHED
IGFBP7	ENRICHED
IGHG3	ENRICHED
IGHG4	ENRICHED
IGHV3-53	ENRICHED
IGKV1-5	ENRICHED
IMPDH1	ENRICHED
INPP1	ENRICHED
IQGAP2	ENRICHED
IRGQ	ENRICHED
IST1	ENRICHED
ITGAX	ENRICHED
ITGB5	ENRICHED
JAM3	ENRICHED
KCTD17	ENRICHED
KRT1	ENRICHED
KRT13	ENRICHED
KRT14	ENRICHED
KRT16	ENRICHED
KRT17	ENRICHED
KRT5	ENRICHED
KRT6A	ENRICHED
KRT6B	ENRICHED
KRT78	ENRICHED
KRT9	ENRICHED
LAMTOR1	ENRICHED
LCP1	ENRICHED
LGALS9B	ENRICHED
LGI4	ENRICHED
LHPP	ENRICHED
LIN7B	ENRICHED
LRP1	ENRICHED
LY6H	ENRICHED
MDK	ENRICHED
MECR	ENRICHED
MELTF	ENRICHED
MYH4	ENRICHED
MYO6	ENRICHED
NAPRT	ENRICHED
NCBP2AS2	ENRICHED
NCF2	ENRICHED
NCSTN	ENRICHED
NDUFA11	ENRICHED
NDUFB6	ENRICHED
NDUFS4	ENRICHED
NELL2	ENRICHED
NLGN2	ENRICHED
NPTX1	ENRICHED
NPTXR	ENRICHED
NRXN3	ENRICHED
NTN1	ENRICHED
OSTF1	ENRICHED
P01775	ENRICHED
P0DOX5	ENRICHED
P13760	ENRICHED
P18135	ENRICHED
P20039	ENRICHED
PARS2	ENRICHED
PCDHGA6	ENRICHED
PDK2	ENRICHED
PGK2	ENRICHED
PGM2	ENRICHED
PGP	ENRICHED
PIP4P1	ENRICHED
PLD3	ENRICHED
PLEK	ENRICHED
PLTP	ENRICHED
PLXNB2	ENRICHED
POTEI	ENRICHED
PPFIBP2	ENRICHED
PRAG1	ENRICHED
PRR7	ENRICHED
PRXL2B	ENRICHED
PSMB7	ENRICHED
PSME1	ENRICHED
PTPN6	ENRICHED
PTPRC	ENRICHED
PTRHD1	ENRICHED
RAB31	ENRICHED
RAB39B	ENRICHED
RAB8B	ENRICHED
RAC2	ENRICHED
RAPGEF6	ENRICHED
RDH14	ENRICHED
RGN	ENRICHED
RPL14	ENRICHED
RPS25	ENRICHED
RRAGC	ENRICHED
RSPO3	ENRICHED
RTCA	ENRICHED
RUNDC3A	ENRICHED
S100A1	ENRICHED
S100A10	ENRICHED
SAMHD1	ENRICHED
SCIN	ENRICHED
SCO1	ENRICHED
SDC4	ENRICHED
SDHD	ENRICHED
SEMG1	ENRICHED
SERPINA1	ENRICHED
SFRP1	ENRICHED
SLC1A4	ENRICHED
SLC2A13	ENRICHED
SLC2A3	ENRICHED
SLC4A4	ENRICHED
SLC7A14	ENRICHED
SLIT1	ENRICHED
SMOC1	ENRICHED
SNRPE	ENRICHED
SOD3	ENRICHED
SPARCL1	ENRICHED
SPOCK1	ENRICHED
SPOCK2	ENRICHED
SRSF3	ENRICHED
STX12	ENRICHED
STX8	ENRICHED
SUSD2	ENRICHED
SYT11	ENRICHED
SYT5	ENRICHED
TFG	ENRICHED
TGFBR3	ENRICHED
THSD7A	ENRICHED
TMEFF1	ENRICHED
TMEFF2	ENRICHED
TPP1	ENRICHED
TRAPPC4	ENRICHED
TRAPPC5	ENRICHED
VAMP7	ENRICHED
VTI1B	ENRICHED
XYLT1	ENRICHED
ARHGDIA		ENRICHED	ENRICHED
BLVRB		ENRICHED	ENRICHED
CBR1		ENRICHED	ENRICHED
CNDP2		ENRICHED	ENRICHED
IPO7		ENRICHED	ENRICHED
PEA15		ENRICHED	ENRICHED
PGAM1		ENRICHED	ENRICHED
PPIA		ENRICHED	ENRICHED
TOMM34		ENRICHED	ENRICHED
KPRP		ENRICHED
BCL2L13		ENRICHED
CADM3		ENRICHED
CNRIP1		ENRICHED
DNAJC5		ENRICHED
ENO1		ENRICHED
ENO2		ENRICHED
FKBP1A		ENRICHED
HAGH		ENRICHED
HPCAL4		ENRICHED
HSPB1		ENRICHED
NQO1		ENRICHED
OLFM1		ENRICHED
OPCML		ENRICHED
PACS1		ENRICHED
PALM		ENRICHED
PPIB		ENRICHED
SSBP1		ENRICHED
THY1		ENRICHED
TOLLIP		ENRICHED
UBB		ENRICHED
VCAN		ENRICHED
A0A096LPI6		ENRICHED
CHMP1A		ENRICHED
CSNK1A1		ENRICHED
DAZAP1		ENRICHED
GATAD2B		ENRICHED
LXN		ENRICHED
NLRC4		ENRICHED
P04745		ENRICHED
SLC41A3		ENRICHED
UBE2QL1		ENRICHED
UNC13D		ENRICHED
VXN		ENRICHED
AK1			ENRICHED
AKR1B1			ENRICHED
CPNE6			ENRICHED
CST3			ENRICHED
EEF1B2			ENRICHED
FSCN1			ENRICHED
GPI			ENRICHED
GSTP1			ENRICHED
HSP90AA1			ENRICHED
NCDN			ENRICHED
PFN1			ENRICHED
PHGDH			ENRICHED
PLCB1			ENRICHED
PSAT1			ENRICHED
RNH1			ENRICHED
SCRN1			ENRICHED
TUBB4A			ENRICHED
UCHL1			ENRICHED
USP14			ENRICHED
VPS35			ENRICHED
AASDHPPT			ENRICHED
ACLY			ENRICHED
ADAP1			ENRICHED
AKR1A1			ENRICHED
AKR7A2			ENRICHED
ALDH1L1			ENRICHED
AP1M1			ENRICHED
APPL1			ENRICHED
APRT			ENRICHED
ARL3			ENRICHED
ARRB1			ENRICHED
ASMTL			ENRICHED
ASS1			ENRICHED
CNN3			ENRICHED
COL4A5			ENRICHED
COPS4			ENRICHED
COPS5			ENRICHED
COPS6			ENRICHED
COTL1			ENRICHED
CRK			ENRICHED
DDAH2			ENRICHED
DDT			ENRICHED
DUSP3			ENRICHED
EIF3L			ENRICHED
ENOPH1			ENRICHED
ENTPD2			ENRICHED
FBXO2			ENRICHED
FERMT2			ENRICHED
FGA			ENRICHED
FGB			ENRICHED
FHL1			ENRICHED
FKBP4			ENRICHED
FKBP5			ENRICHED
FNTA			ENRICHED
GAS7			ENRICHED
GCLC			ENRICHED
GMPS			ENRICHED
GNB2			ENRICHED
GSTM3			ENRICHED
HARS1			ENRICHED
HDHD2			ENRICHED
INPP4A			ENRICHED
LGALS3			ENRICHED
LTA4H			ENRICHED
MAPK3			ENRICHED
NAGK			ENRICHED
NANS			ENRICHED
NAP1L1			ENRICHED
NARS1			ENRICHED
OLA1			ENRICHED
PADI2			ENRICHED
PAFAH1B3			ENRICHED
PFKFB2			ENRICHED
PHPT1			ENRICHED
PIP4K2A			ENRICHED
PLCD1			ENRICHED
PPME1			ENRICHED
PREP			ENRICHED
PREPL			ENRICHED
PRPSAP2			ENRICHED
PTPA			ENRICHED
PYGM			ENRICHED
RABGGTA			ENRICHED
RBP1			ENRICHED
S100A13			ENRICHED
SEC14L2			ENRICHED
SERPINC1			ENRICHED
SH3GL1			ENRICHED
SNX12			ENRICHED
SNX2			ENRICHED
STAM			ENRICHED
TKFC			ENRICHED
TNC			ENRICHED
TPPP3			ENRICHED
TPT1			ENRICHED
TXNDC17			ENRICHED
TXNRD1			ENRICHED
UBE2M			ENRICHED
UBE2O			ENRICHED
VPS26A			ENRICHED
VTN			ENRICHED
XPOT			ENRICHED
ABCA8			ENRICHED
ADAMTS1			ENRICHED
AEBP1			ENRICHED
ALG2			ENRICHED
ARHGDIB			ENRICHED
BROX			ENRICHED
COL12A1			ENRICHED
COPS7B			ENRICHED
CRLF1			ENRICHED
CUL2			ENRICHED
ECPAS			ENRICHED
EFEMP1			ENRICHED
FBLN1			ENRICHED
FBLN2			ENRICHED
FERMT3			ENRICHED
FMOD			ENRICHED
GSTM5			ENRICHED
GUCY1A1			ENRICHED
HLA-DRB1			ENRICHED
ITGB3			ENRICHED
MMAB			ENRICHED
MPC2			ENRICHED
MPI			ENRICHED
MPV17			ENRICHED
NAE1			ENRICHED
NECAB1			ENRICHED
NIBAN2			ENRICHED
NPNT			ENRICHED
NUBP2			ENRICHED
NXN			ENRICHED
OGN			ENRICHED
OLFML1			ENRICHED
OSBPL1A			ENRICHED
PARVA			ENRICHED
PLCG2			ENRICHED
PPM1F			ENRICHED
PRPSAP1			ENRICHED
PRSS23			ENRICHED
SPOCK3			ENRICHED
TAGLN			ENRICHED
TMED5			ENRICHED
TRIM47			ENRICHED
UBA3			ENRICHED
UBE2D3			ENRICHED

## Sheet: Supplementary Table 4
Gene ID	UniProt ID	Significantly altered in epilepsy	Synapse Protein	Mitochondrial Protein	Phagosome Maturation	Ribonucleotide binding	Proteasome Regulatory Particle
SEPT6	Q14141	DECREASED	Synapse			TRUE
AP3B2	Q13367	DECREASED
ATP6V0D1	J3QL14	DECREASED	Presynapse		TRUE
ATP6V1B2	P21281	DECREASED	Presynapse		TRUE	TRUE
ATP6V1H	Q9UI12	DECREASED	Presynapse		TRUE
CALR	P27797	DECREASED			TRUE
CAMK2A	Q9UQM7	DECREASED	Presynapse & Postsynapse			TRUE
CAMK2B	Q13554	DECREASED	Postsynapse			TRUE
CAMK2D	E9PBG7	DECREASED				TRUE
CDK5	Q00535	DECREASED	Postsynapse			TRUE
CKMT1A	P12532	DECREASED		Carbohydrate & energy metabolism		TRUE
COX5B	P10606	DECREASED		OXPHOS complex subunits
DNM1	Q05193	DECREASED	Presynapse			TRUE
EPB41L3	A0A0A0MRA8	DECREASED
GLS	O94925	DECREASED		Amino acid metabolism
GPI	P06744	DECREASED
HSP90B1	P14625	DECREASED				TRUE
HSPA12A	O43301	DECREASED				TRUE
KCNAB2	Q13303	DECREASED	Postsynapse
LANCL1	O43813	DECREASED
LANCL2	Q9NS86	DECREASED				TRUE
LSAMP	Q13449	DECREASED
MAP1B	P46821	DECREASED
NAPB	Q9H115	DECREASED	Presynapse & Postsynapse		TRUE
NDUFB10	O96000	DECREASED		OXPHOS complex subunits
NDUFV1	P49821	DECREASED		OXPHOS complex subunits		TRUE
OXCT1	P55809	DECREASED		Carbohydrate & energy metabolism
PDHB	P11177	DECREASED		PDH complex & PDH regulation
PFKP	Q01813	DECREASED				TRUE
PGAM1	P18669	DECREASED
PIP4K2A	P48426	DECREASED				TRUE
PIP4K2B	P78356	DECREASED				TRUE
PPP2R1A	P30153	DECREASED	Synapse
PRDX5	P30044	DECREASED		Oxidative stress response	TRUE
PURA	Q00577	DECREASED	Postsynapse
SSBP1	Q04837	DECREASED		DNA-related processes
STXBP1	A0A0D9SG72	DECREASED	Presynapse
TKT	P29401	DECREASED
UBA1	P22314	DECREASED				TRUE
VAMP2	K7ENK9	DECREASED	Presynapse		TRUE
WDR1	O75083	DECREASED
APOE	P02649	INCREASED	Synaptic Cleft
ARPC4	P59998	INCREASED
CEND1	Q8N111	INCREASED
DNM2	P50570	INCREASED	Postsynapse			TRUE
HNRNPA2B1	P22626	INCREASED	Postsynapse
HNRNPK	P61978	INCREASED	Postsynapse
MAP4	P27816	INCREASED
NCL	P19338	INCREASED
PSMD8	R4GMR5	INCREASED					TRUE
RAB10	P61026	INCREASED	Presynapse			TRUE
RPS3	P23396	INCREASED	Postsynapse
SYNGR3	O43761	INCREASED	Presynapse
YWHAH	Q04917	INCREASED	Presynapse
SEPT8	A0A087X142	DECREASED	Presynapse			TRUE
SEPT11	D6RGI3		Presynapse & Postsynapse			TRUE
AARS	P49588					TRUE
AHSG	P02765
AK1	P00568					TRUE
ALDH2	P05091			Carbohydrate & energy metabolism
ARMC8	Q8IUR7
ARPC2	O15144		Postsynapse
C1QBP	Q07021		Presynapse	Cell death/ apoptosis
CA2	P00918
CBR1	P16152
CNDP2	Q96KP4
EEF1G	P26641
EIF4A2	E7EQG2					TRUE
FCER1G	P30273
FHL1	Q5JXI8
GAS7	O60861
GSTM3	P21266
HIST1H2AB	P04908
HIST1H2AH	Q96KK5
HIST1H2BJ	P06899
HNRNPA1	P09651		Synapse
HSPA5	P11021					TRUE
IDH2	P48735			TCA cycle
IGSF8	Q969P0
ITIH2	Q5T985
KIF5A	J3KNA1		Synapse			TRUE
KIF5C	A0A0G2JMZ6		Postsynapse			TRUE
MAP2	P11137		Postsynapse
MAPT	A0A0G2JQJ7
MYH7B	A7E2Y1					TRUE
NSF	I3L0N3		Presynapse		TRUE	TRUE
P4HB	P07237
PDIA3	H7BZJ3
PIN1	K7EN45		Postsynapse
PPIB	P23284
PRDX6	P30041				TRUE
PSMC1	P62191					TRUE	TRUE
PSMC2	P35998					TRUE	TRUE
PSMC3	E9PM69					TRUE	TRUE
PSMC4	P43686					TRUE	TRUE
PSMC5	P62195					TRUE	TRUE
PSMD11	O00231						TRUE
PSMD13	E9PL38						TRUE
PSMD2	Q13200						TRUE
PSMD3	O43242						TRUE
RAB2A	P61019		Presynapse			TRUE
RAB8B	H0YNE9		Presynapse			TRUE
RANBP9	Q96S59
RPL11	P62913		Presynapse & Postsynapse
RTN1	Q16799
RTN4	Q9NQC3		Postsynapse
SCRN1	Q12765		Presynapse
SEC22B	O75396		Presynapse
SERPINF1	P36955
SLC3A2	P08195		Synapse
SNAP91	E9PDG8		Presynapse & Postsynapse
SQSTM1	Q13501
SRSF7	Q16629
SYNGR1	B5MCD7		Presynapse
TUBA8	Q9NY65				TRUE	TRUE
TUFM	P49411		Synapse	Autophagy/ mitophagy		TRUE
UBA52	M0R2S1		Presynapse & Postsynapse
UBB	F5H265
USP5	P45974
VDAC2	A0A0A0MR02			Carriers, channels & transporters
WDR26	Q9H7D7
YWHAB	P31946
YWHAG	P61981		Presynapse
YWHAQ	P27348		Synapse
ZNF365	Q70YC5

## Sheet: Supplementary Table 5
Gene ID	UniProt ID	Significantly altered in epilepsy
ACTG1	P63261	DECREASED
ANK2	Q01484	DECREASED
AP2A1	O95782	DECREASED
AP2A2	O94973	DECREASED
AP2M1	Q96CW1	DECREASED
AP3B2	Q13367	DECREASED
AP3M2	P53677	DECREASED
ARHGAP1	Q07960	DECREASED
ATIC	P31939	DECREASED
ATL1	Q8WXF7	DECREASED
ATP1A1	P05023	DECREASED
ATP2B1	P20020	DECREASED
ATP2B3	Q16720	DECREASED
ATP6V1A	C9JA17	DECREASED
BIN1	O00499	DECREASED
CAMK2A	Q9UQM7	DECREASED
CAMK2B	Q13554	DECREASED
CAMK2D	Q13557	DECREASED
CAMKV	E7ETR1	DECREASED
CCDC6	Q16204	DECREASED
CDK5	Q00535	DECREASED
CKB	P12277	DECREASED
CNP	P09543	DECREASED
CRMP1	E9PD68	DECREASED
CRYAB	E9PR44	DECREASED
CSNK2B	P67870	DECREASED
DNM1	Q05193	DECREASED
DNM1L	O00429	DECREASED
DNM3	E5RHK8	DECREASED
DPYSL2	Q16555	DECREASED
DSTN	P60981	DECREASED
DYNC1H1	Q14204	DECREASED
DYNLL2	Q96FJ2	DECREASED
EHD3	Q9NZN3	DECREASED
ENO2	F5H0C8	DECREASED
EPB41L3	A0A0A0MRA8	DECREASED
FAM49A	Q9H0Q0	DECREASED
FBXO2	Q9UK22	DECREASED
FKBP1A	P62942	DECREASED
FSD1	M0R2F6	DECREASED
GDAP1	Q8TB36	DECREASED
GNAO1	P09471	DECREASED
GNAQ	P50148	DECREASED
GNAZ	P19086	DECREASED
GNB1	P62873	DECREASED
GNB2	P62879	DECREASED
GPI	P06744	DECREASED
HSP90AB1	P08238	DECREASED
HSP90AB2P	Q58FF8	DECREASED
HSPA12A	O43301	DECREASED
KBTBD11	O94819	DECREASED
LANCL1	O43813	DECREASED
LANCL2	Q9NS86	DECREASED
MADD	Q8WXG6	DECREASED
MAP1B	P46821	DECREASED
MAPK1	P28482	DECREASED
MAPK10	P53779	DECREASED
MAPRE2	Q15555	DECREASED
MBP	P02686	DECREASED
NAP1L1	F8VRJ2	DECREASED
NAPB	Q9H115	DECREASED
NCDN	Q9UBB6	DECREASED
NECAP1	Q8NC96	DECREASED
NEFL	P07196	DECREASED
NPLOC4	Q8TAT6	DECREASED
PDXK	F2Z2Y4	DECREASED
PFKL	P17858	DECREASED
PFKM	P08237	DECREASED
PFKP	Q01813	DECREASED
PGAM1	P18669	DECREASED
PHYHIPL	Q96FC7	DECREASED
PIP4K2A	P48426	DECREASED
PIP4K2B	P78356	DECREASED
PIP4K2C	Q8TBX8	DECREASED
PIP5K1C	O60331	DECREASED
PPIA	P62937	DECREASED
PPP2CB	P62714	DECREASED
PPP2R1A	P30153	DECREASED
PPP3CA	E9PPC8	DECREASED
PRKAR2B	P31323	DECREASED
PRKCB	H3BV73	DECREASED
PRKCG	P05129	DECREASED
PSMC6	P62333	DECREASED
PTGES3	Q15185	DECREASED
RCN2	H0YL43	DECREASED
SH3GL2	Q99962	DECREASED
SLC25A22	E9PS95	DECREASED
SLC25A4	V9GYG0	DECREASED
SLC25A5	P05141	DECREASED
SPTAN1	Q13813	DECREASED
SPTBN1	Q01082	DECREASED
SPTBN2	O15020	DECREASED
STRAP	H0YH33	DECREASED
STXBP1	P61764	DECREASED
SYN1	P17600	DECREASED
SYN2	A0A087X2E3	DECREASED
SYNJ1	O43426	DECREASED
SYT1	P21579	DECREASED
TUBA1A	Q71U36	DECREASED
TUBA1B	P68363	DECREASED
TUBA4A	P68366	DECREASED
TUBB	Q5JP53	DECREASED
TUBB2A	Q13885	DECREASED
TUBB3	Q13509	DECREASED
TUBB4A	P04350	DECREASED
UBA1	P22314	DECREASED
UBE2O	K7ES11	DECREASED
UBQLN1	Q9UMX0	DECREASED
UCHL1	P09936	DECREASED
UQCRC2	H3BRG4	DECREASED
VAMP2	K7ENK9	DECREASED
VARS	P26640	DECREASED
WDR1	O75083	DECREASED
WDR37	C9JGR9	DECREASED
MGEA5	O60502	DECREASED
ATP5J2	P56134	DECREASED
AP3S1	F5H459	INCREASED
APOE	P02649	INCREASED
ARF4	C9JPM4	INCREASED
BLVRB	P30043	INCREASED
CCT8	P50990	INCREASED
DNAJB2	P25686	INCREASED
DNM2	P50570	INCREASED
EEF1A2	Q05639	INCREASED
EIF3E	E5RIT4	INCREASED
EPS15L1	M0R2S2	INCREASED
FARSB	Q9NSD9	INCREASED
H1F0	P07305	INCREASED
HP1BP3	B0QZK4	INCREASED
INA	Q16352	INCREASED
KIF3A	C9J9X2	INCREASED
LIN7C	Q9NUP9	INCREASED
MPP6	B8ZZG1	INCREASED
NEFM	E7ESP9	INCREASED
PEA15	Q15121	INCREASED
PGAM5	Q96HS1	INCREASED
PGAP1	A6NI33	INCREASED
PSMD8	R4GMR5	INCREASED
RHEB	C9J931	INCREASED
RPL15	E7EX53	INCREASED
RPL27A	E9PLL6	INCREASED
RPL28	P46779	INCREASED
RPL29	P47914	INCREASED
RPL31	H7C2W9	INCREASED
RPL32	D3YTB1	INCREASED
RPS11	M0QZC5	INCREASED
RPS14	P62263	INCREASED
RPS16	M0R210	INCREASED
RPS18	P62269	INCREASED
RPS20	E5RIP1	INCREASED
RPS23	D6RD47	INCREASED
RPS25	P62851	INCREASED
RPS27	P42677	INCREASED
RPS6	P62753	INCREASED
RPS9	P46781	INCREASED
SNRPD2	P62316	INCREASED
TBC1D10B	H3BSE1	INCREASED
UBE2N	F8VQQ8	INCREASED
YWHAE	P62258	INCREASED
YWHAH	Q04917	INCREASED
ATP5I	P56385	INCREASED
SQSTM1	Q13501
UBB	J3QS39
USP5	P45974
GOLGA2	Q08379
SNRNP70	P08621
UBR4	Q5T4S7
WDR26	Q9H7D7
PSMD2	Q13200
CCDC174	A0A0B4J1R8
PSD3	B4DKF8
PSMD11	O00231
SPATS2L	A0A0A0MSG5
PSMC2	P35998
TPM3	P06753
CLIP2	Q9UDT6
MAEA	Q7L5Y9
YWHAG	P61981
PSMC5	P62195
KIF5C	O60282
PSMC4	P43686
PSMD13	J3KNQ3
ARMC8	Q8IUR7
FAM81A	Q8TBF8
CAP2	A0A087X0J3
NAP1L5	Q96NT1
MAP2K1	Q02750
RANBP9	Q96S59
PSMC1	P62191
ZNF365	Q70YC5
PSMD12	O00232
GID8	Q9NWU2
PSMD1	A0A087WW66
TBCB	K7EP07
GAS7	O60861
PTPN18	Q99952
PLCB1	Q9NQ66
AHNAK	Q09666
GID4	K7ENE2
EPB41L1	Q9H4G0
LUC7L3	O95232
PSMD6	Q15008
SNAP25	P60880
PHYHIP	Q92561
YPEL5	P62699
RPL19	J3QR09
AP2B1	P63010
PIN1	Q13526
RABEP1	Q15276
KIAA0513	O60268
MAPK8IP3	E9PFH7
CCDC113	Q9H0I3
SEPT3	B1AHR1
SEPT11	D6RGI3
SCRN1	Q12765
MYO5A	A0A087WY00
RUFY3	Q7L099
KIAA1045	Q9UPV7
RPS26P11	Q5JNZ5
NSF	I3L0N3
RPL17	A0A087WXM6
MTURN	Q8N3F0
FAF1	Q9UNN5
RNF126	K7EIY6
AMPH	P49418
MYH10	P35580
MYH7B	A7E2Y1
ARHGDIA	J3KTF8
CBR1	P16152
PAFAH1B1	P43034
RNF168	Q8IYW5
PSMD7	P51665
CCDC85B	Q15834
ZIM3	Q96PE6
RNPS1	H3BV80
CSNK1E	B0QY35
RMND5A	Q9H871
RPS4X	P62701
PTPN20A	Q4JDL3
PRKACB	P22694
HSP90AA1	P07900
TRIM2	Q9C040
YWHAB	P31946
PSMD4	P55036
RTN4	Q9NQC3
ARGLU1	X6R9F1
AK1	P00568
OTUB1	F5GYN4
EIF3C	Q99613
RPL35	P42766
USP14	A6NJA2
STX1B	P61266
OPTN	Q96CV9
MAP7D2	Q96T17
TUBB2B	Q9BVA1
YWHAZ	P63104
RPS8	P62241
MLF2	Q15773
RAP1GDS1	P52306
EIF4A2	Q14240
RPL11	Q5VVC9
NSFL1C	Q9UNZ2
CAMK2G	Q13555
CNDP2	Q96KP4
EVL	H0YJN0
ATP5C1	P36542
GSN	P06396
TNIK	Q9UKE5
RPS17	H0YN73
ATRIP	F8WE08
CEP63	Q96MT8
PSMD3	O43242
BLOC1S3	Q6QNY0
TAX1BP1	Q86VP1
SRP14	H0YLA2
GAD2	Q05329
SEPT5	C9JM82
HERC1	Q15751
CAP1	Q01518
	Q9UF83
CORO1A	P31146
NAP1L3	V9GYL6
PSMC3	E9PKD5
MAP7D1	Q3KQU3
APP	P05067
RPL3	P39023
KCMF1	Q9P0J7
STX1A	Q16623
TAOK1	Q7L7X3
NEFH	P12036
CLU	P10909
SYNE1	A0A087WYJ5
SEPT7	E7ES33
ADD1	P35611
SLC25A12	O75746
GSK3B	P49841
CACYBP	Q9HB71
MAP1A	P78559
FHL1	Q13642
CLTA	P09496
UBE2H	P62256
BRK1	Q8WUW1
ITPRIP	X6RK76
MAPRE3	C9JB30
SMARCAD1	Q9H4L7
SEC22B	O75396
ATP6V1D	G3V2S6
RICTOR	Q6R327
HUWE1	Q7Z6Z7
UBR1	A0A087WTJ9
ARL8B	Q9NVJ2
ERCC5	P28715
TPM1	H0YL52
PRDM1	O75626
NMT1	P30419
FLOT1	O75955
FSCN1	Q16658
PALM	O75781
MAP6	Q96JE9
PAFAH1B3	M0R389
SDCBP	B4DHN5
GAS8	O95995
GNB5	H0YNW7
GIGYF2	Q6Y7W6
YWHAQ	P27348
CRIP2	H0YFA4
CBR3	O75828
PGRMC1	O00264
TPPP	O94811
RPL23	J3QQT9
SPOCK2	F5H283
PJA2	O43164
RAN	P62826
EMILIN3	Q9NT22
ACOT7	O00154
FKBP4	Q02790
IDH2	P48735
CCDC92	F5H2Z7
LRIF1	Q5T3J3
KIF21A	Q7Z4S6
DAPK3	O43293
CCDC152	Q4G0S7
COPS4	D6RD63
CNRIP1	Q96F85
RWDD2A	Q9UIY3
RAB6B	C9JB90
CADPS	Q9ULU8
ARRB1	P49407
DMTN	Q08495
MAPK8IP2	Q13387
RPL24	C9JXB8
RAB8B	H0YMN7
PRL	A6XMH3
VPS35	Q96QK1
EIF4H	Q15056
COPS2	B4DIH5
ARL6IP4	F5GYV5
DCLK1	O15075
SNRPD3	H3BT13
SPATS2	Q86XZ4
PDCD6IP	Q8WUM4
MYO18A	Q92614
RTF1	Q92541
PIEZO2	J3KSM7
DNAJC6	O75061
SNRPA	M0R0G9
ACTB	P60709
TUBB4B	P68371
FBXO41	Q8TF61
TOLLIP	F2Z2Y8
CHMP1A	F8VUA2
CFL1	G3V1A4
DCAF11	H0YL98
SCAI	Q8N9R8
MAPK15	Q8TD08
PSMD14	O00487
CHMP3	Q9Y3E7
SACM1L	E9PGZ4
SOGA3	E9PJP2
HIST1H1E	P10412
PREP	P48147
AK5	Q9Y6K8
CSNK1A1	P48729
ZACN	Q401N2
HDGFRP2	Q7Z4V5
PSTPIP2	Q9H939
HNRNPA3	P51991
EIF3D	O15371
AKAP12	Q02952
ARC	Q7LC44
SFN	P31947
GFAP	P14136
CHMP1B	Q7LBR1
SIK3	Q9Y2K2
TOP2B	E9PCY5
CANX	P27824
SNRPN	J3KRY3
LRRC47	Q8N1G4
RAP1GAP	F2Z357
TBCE	Q15813
TPM4	P67936
AP3D1	O14617
CSRP1	P21291
ADD3	A0A087WX08
GSTM3	A0A0A0MTN3
FAM208A	Q9UK61
HK1	P19367
LOC102724023	A0A096LNH5
STXBP2	M0R0M7
GPC1	P35052
OR2W6P	Q8NHA6
MYH9	P35579
COPS3	H7C3P9
WDR64	B1ANS9
SLC25A11	Q02978
RANBP1	C9JJ34
CLASP2	H7C4X8
EIF3M	Q7L2H7
HIST1H1D	P16402
PYGB	P11216
MIA2	G3V4M1
DYNC1LI2	O43237
RASGRP4	Q8TDF6
LASP1	C9J9W2
RPL21	P46778
OXR1	Q8N573
EMD	Q5HY57
PNMAL2	Q9ULN7
ATP5F1	Q5QNZ2
PNN	Q9H307
HSPB1	P04792
AP2S1	P53680
ZZEF1	O43149
RTN1	Q2NKQ5
SUB1	P53999
RTCA	O00442
PPP2R2A	P63151
KIAA1598	A0MZ66
PRPS2	A6NMS2
RBM25	P49756
PPP1R12A	H0YHI8
STUB1	H3BUD0
SPTBN4	M0QZQ3
CSTB	P04080
RPL36AL	Q969Q0
IGLV3-9	A0A075B6K5
CCDC177	Q9NQR7
CRP	P02741
PDIA3	H7BZJ3
PPP2R4	A6PVN7
GPS1	C9JFE4
ACTA1	P68133
PAK3	B1AKS5
UBTF	P17480
AARS	P49588
VPS26B	Q4G0F5
AKAP5	P24588
SERPINB3	P29508
SDC4	P31431
PACS1	H0YF56
JAKMIP1	Q96N16
YARS	P54577
MAP2	P11137
BRD2	P25440
ATP5A1	P25705
ARIH1	A0A087WT96
PDE1B	B4DK72
AP1M1	K7EJL1
CRYM	Q14894
DCTN1	Q14203
USP25	Q9UHP3
AP1B1	C9J1E7
PFDN1	E5RGS4
CSDE1	E9PLT0
APPL1	C9JAB0
EIF5	P55010
ATP8A1	Q9Y2Q0
K1C10_MOUSE	CON__P02535
EIF2B5	E9PC74
ATP5O	P48047
ARL3	P36405
TBK1	Q9UHD2
SLC1A3	A0A087X0U3
KIF5B	P33176
TBCD	I3L0V3
SPOCK1	D3DQB3
SNX1	H0YK42
SLC12A5	Q9H2X9
IDH3B	A0A087X2E5
C1orf68	Q5T750
SV2A	Q7L0J3
ARF3	P61204
EDC4	Q6P2E9
C1QA	P02745
EFHD1	C9JTV4
C4B	F5GXS0
DDI2	Q5TDH0
ZFYVE27	Q5T4F4
NBPF6	A0A0B4J227
EZH1	K7ENP2
RAD23A	K7ENJ0
SUGT1	Q9Y2Z0
ATP1A2	B1AKY9
IGHV1-69	P01742
IGHG3	A0A075B6N8
ARAP2	D6RC39
IGLV3-21	P80748
DNAJC17	S4R343
SPECC1	Q5M775
MAPT	P10636
TECPR1	Q7Z6L1

## Sheet: Supplementary Table 6
Upstream Regulator	p-value of overlap	Target Molecules in Dataset	Mechanistic Network
MAPT	1.33e-57	AAK1,ACLY,ACO2,ACTG1,ACTN1,ACTR1A,ADD2,AP2A1,AP3B2,ARF4,ARF6,ASAH1,ATP1A3,ATP1B1,ATP5F1B,ATP5F1D,ATP5PD,ATP5PF,ATP6V0D1,ATP6V1A,CAMK2A,CAMK2D,CCT7,CCT8,CDK5,CKB,CKMT1A/CKMT1B,CLTC,COX5A,COX7A2,CS,DMXL2,DNM1L,DPYSL2,DPYSL3,DSTN,DYNC1H1,DYNLL2,ENO1,ENO2,EPHX1,FKBP1A,GAPDH,GLO1,GNAO1,GNAZ,GNG2,GPM6B,GSTP1,H2AZ2,HINT1,HSPA1A/HSPA1B,HSPA4L,HSPA8,HSPD1,HSPH1,INPP4A,KLC1,LCMT1,LDHB,LRP1,MAP1B,MAPK1,MAPK…	303 (7)
RICTOR	3.57e-48	ATP5F1B,ATP5F1D,ATP5MF,ATP5MG,ATP5PD,ATP5PF,ATP6V0A1,ATP6V0D1,ATP6V1A,ATP6V1B2,ATP6V1C1,ATP6V1H,COX5A,COX6B1,COX7A2,COX7A2L,CYC1,ENO2,IRS2,NCAM2,NDUFA11,NDUFA5,NDUFA8,NDUFAB1,NDUFB10,NDUFB4,NDUFB5,NDUFB6,NDUFB8,NDUFB9,NDUFC2,NDUFS2,NDUFS4,NDUFS7,NDUFV1,PAK1,PFKL,PRKCA,PRKCB,PRKCG,PSMA3,PSMA4,PSMB5,PSMB6,PSMC6,PSMD8,RAC1,RPL10,RPL12,RPL13A,RPL18,RPL22,RPL28,RPL30,RPL35A,RPL38,RPL6,RPL7,RPL7A,RPL8,…	315 (9)
UQCC3	6.85e-44	ATP1A1,ATP1B1,ATP2B1,ATP5F1B,ATP5F1D,ATP5F1E,ATP5ME,ATP5MF,ATP5MG,ATP5PD,ATP5PF,ATP6V0A1,ATP6V0D1,ATP6V1A,ATP6V1B2,ATP6V1C1,COX5A,COX5B,COX6B1,COX6C,COX7A2,COX7A2L,ENO1,ENO2,GAPDH,GPI,NDUFA11,NDUFA12,NDUFA13,NDUFA5,NDUFA8,NDUFAB1,NDUFAF3,NDUFB10,NDUFB4,NDUFB5,NDUFB6,NDUFB8,NDUFB9,NDUFC2,NDUFS2,NDUFS4,NDUFS7,NDUFV1,PFKL,PGAM1,PGAM5,PGK1,PKM,TPI1,UQCC2,UQCRC1,UQCRC2,UQCRQ	241 (7)
APP	4.53e-42	ACO2,ACTG1,ACTN2,ADAP1,AP3B2,APOE,ARF4,ARF6,ARL6IP5,ATP1A3,ATP1B1,ATP2B1,ATP5F1B,ATP5F1D,ATP5PD,ATP5PF,ATP6V0D1,ATP6V1A,BIN1,CALR,CAMK2D,CDC37,CDH2,CDK5,CKB,CKMT1A/CKMT1B,CLTC,COX5A,COX7A2,CPNE6,CS,CYRIA,DNM1,DNM1L,DPYSL2,DSTN,DYNLL2,ENO1,ENO2,FKBP1A,GABBR2,GAPDH,GNAO1,GNB1,GNG2,GPI,GPM6B,GRB2,GSTP1,H2AZ2,HARS1,HINT1,HMGB1,HSP90AB1,HSPA1A/HSPA1B,HSPA8,HSPD1,ILK,INA,IRS2,LDHB,LRP1,MADD,MAP1B,MAPK1…	474 (18)
PSEN1	1.87e-41	ACO2,ACTG1,APOE,ARF4,ARF6,ATP1A3,ATP1B1,ATP5F1B,ATP5F1D,ATP5PD,ATP5PF,ATP6V1A,CAMK2D,CDH2,CKB,CKMT1A/CKMT1B,CLTC,COX7A2,CS,DNM1L,DPYSL2,DSTN,DYNLL2,ENO1,ENO2,FKBP1A,GAPDH,GNAO1,GNB1,GNG2,GPM6B,GSTP1,H2AZ2,HINT1,HSPA8,HSPD1,KCNAB2,LRP1,MAPK1,MBP,NAPB,NDUFA5,NDUFA8,NDUFS4,NME1,PAK1,PEA15,PEBP1,PGAM1,PGK1,PKM,PPIA,PRDX5,QDPR,RYR2,S100B,SH3GL2,SOD1,SPTAN1,SRC,STMN2,STXBP1,SUCLG1,SYN1,SYP,TPI1,TPT1,TU…	406 (8)
LARP1	2.13e-36	EIF3E,PABPC1,RPL10,RPL12,RPL13,RPL13A,RPL15,RPL18,RPL22,RPL27,RPL27A,RPL28,RPL29,RPL30,RPL31,RPL32,RPL34,RPL35A,RPL38,RPL6,RPL7,RPL7A,RPL8,RPS11,RPS13,RPS14,RPS16,RPS18,RPS2,RPS20,RPS23,RPS25,RPS27,RPS28,RPS3,RPS6,RPS7,RPS9,TPT1
FMR1	8.78e-34	ATP5MG,BCAS1,CAMK2A,CEND1,CORO2B,DLGAP1,DNM1,ENO1,GABRA1,GAPDH,GRM5,LYNX1,MAP1B,NAPB,PCLO,PFKP,PPIA,RAB3A,RPL12,RPL13,RPL13A,RPL18,RPL18A,RPL22,RPL28,RPL30,RPL31,RPL7,RPL7A,RPL8,RPLP0,RPLP2,RPS10,RPS11,RPS13,RPS14,RPS16,RPS18,RPS2,RPS20,RPS23,RPS25,RPS26,RPS28,RPS6,RPS7,RPS9,RPSA,SLC17A7,SLC8A2,SV2B,SYN1,SYN2,SYP,SYT1,UQCRQ
MYC	4.91e-29	ACADM,ACLY,ACSL4,ACTN1,ACTN4,ACTR3,ATAD3A,BCAT1,BIN1,CDH2,CLUH,CNP,COL4A1,COX5A,COX5B,COX6B1,COX7A2L,CPD,CRYAB,CSE1L,DDX39B,DNAH8,DNM3,EIF2S1,EIF4E,ELAVL1,ENO1,GAPDH,GCSH,GDI1,GLG1,GLRX5,GLS,GPI,GRPEL1,HADHA,HMOX2,HNRNPA2B1,HNRNPH1,HNRNPU,HSPD1,HSPH1,IPO7,KIFAP3,LDHB,MAP4,MAPK3,MAT2A,MBP,ME2,NAP1L1,NCKAP1,NCL,NDRG2,NDUFS4,NME1,PAK1,PFKL,PFKM,PFKP,PGAM1,PGK1,PKM,PPIA,PRKCA,RAB10,RHOA,RHOB,RPL10,RP…	483 (16)
TP53	2.09e-27	ABAT,ACAA2,ACADM,ACADVL,ACLY,ACO2,ACSL6,ACTN1,ACTN4,AK3,AKR1B1,ANKFY1,ANLN,ANXA2,APOE,ARHGAP1,ATG4B,ATIC,ATP1A1,BCAT1,CAMK2B,CAMK2D,CD81,CKB,CKMT1A/CKMT1B,CLTC,CLUH,COL4A1,COX5A,COX7A2,CRYAB,CS,CYB5A,DBT,DLGAP1,DLST,DMAC2L,DNAJA2,DNAJB2,DNM1,DNM1L,DNM2,DPYSL4,DSTN,DYNLL1,ENO2,EPHX1,FDPS,FH,FKBP1A,FUBP1,GAPDH,GATM,GNAI1,GNAI2,GNAQ,GPD1L,GPI,GPM6B,GRB2,GSTP1,HADHA,HMGB1,HNRNPA2B1,HSP90AB1,HSPA1A/HS…	425 (15)
MLXIPL	5.86e-27	ACLY,ANXA2,RPL10,RPL12,RPL13,RPL13A,RPL15,RPL18,RPL18A,RPL22,RPL27,RPL27A,RPL28,RPL30,RPL31,RPL35A,RPL38,RPL6,RPL7,RPL7A,RPL8,RPLP0,RPLP2,RPS10,RPS11,RPS13,RPS14,RPS16,RPS18,RPS2,RPS20,RPS23,RPS25,RPS26,RPS28,RPS3,RPS6,RPS7,RPS9,RPSA,TKT
MYCN	1.01e-26	ACTG1,ACTN4,ANK3,CLDN11,COL4A1,DPYSL3,GAPDH,GRB2,HSP90AB1,HSPD1,MAP4,MAT2A,MYL12A,NACA,NCL,NME1,PGRMC2,PSMB6,RPL10,RPL12,RPL13,RPL13A,RPL18,RPL18A,RPL22,RPL27,RPL27A,RPL28,RPL29,RPL30,RPL31,RPL35A,RPL38,RPL6,RPL7,RPL8,RPLP0,RPLP1,RPLP2,RPS13,RPS16,RPS2,RPS20,RPS23,RPS25,RPS26,RPS27,RPS28,RPS3,RPS6,RPS7,RPS9,SORD,SYT1,TPI1,TUBA1B,TUBB,UCHL1
TLE3	9.57e-22	ANXA2,ATP5F1B,ATP5F1D,ATP5MF,ATP5MG,ATP5PD,ATP5PF,CDH2,CYC1,DMAC2L,ETFB,MT-ND1,NDUFA11,NDUFA12,NDUFA13,NDUFA5,NDUFA8,NDUFAB1,NDUFAF3,NDUFB10,NDUFB4,NDUFB5,NDUFB6,NDUFB9,NDUFC2,NDUFS2,NDUFS4,NDUFS7,NDUFV1,UQCRC1,UQCRC2,UQCRQ
Lh	5.38e-21	ACTN1,ACTR2,ARHGAP1,ARL6IP5,ARPC1A,ARPC4,ATP2B1,CDK5,GNB1,ILK,MAPRE2,PDXK,PGK1,PPP2R1A,PPP2R5C,PRKAR2A,RAB14,RAB5C,RANGAP1,RHOB,RPL10,RPL12,RPL13,RPL13A,RPL15,RPL18A,RPL27,RPL27A,RPL28,RPL30,RPL31,RPL35A,RPL6,RPL7,RPL8,RPLP2,RPS10,RPS11,RPS13,RPS16,RPS18,RPS2,RPS20,RPS23,RPS25,RPS26,RPS28,RPS6,RPS7,RPS9,RPSA,TUBA1A
HTT	1.52e-19	ACADM,ACAT2,ACTN2,APOE,ATP1A1,ATP1A3,ATP2B3,ATP5F1B,ATP5MF,B4GAT1,CAMK2A,CAMK2B,CDK5,COL4A1,CORO2B,CRYAB,CYC1,DBNL,DLST,DMAC2L,DNAJA2,DNM1,ENO2,EPB41L3,FDPS,FGF1,GABRA1,GAPDH,GLO1,GNAO1,GPI,HSP90AB1,HSPA8,HSPD1,HTRA2,LDHB,MAST3,MDH2,NDUFA11,NDUFA12,NDUFA5,NDUFB4,NDUFB8,NDUFS4,NDUFS7,NEFL,PDK3,PDXK,PEA15,PFKM,PFN2,PPP1R7,PPP3CA,PRKCB,PRKCG,RAB10,SCAMP5,SGTA,SLC25A22,SOD1,SPTAN1,SPTBN2,SRSF2,STXBP1…	444 (15)
PTP4A1	3.04e-19	ACLY,ACTN1,ACTN4,ACTR2,ACTR3,CLTC,EEF1A2,ELAVL1,FKBP1A,GSTP1,HNRNPH1,HNRNPH2,HSPA1A/HSPA1B,HSPA6,IMPDH2,LAMA2,MAP2K4,MAPK10,NME1,PKM,PPM1E,PRDX1,RCN2,RUVBL2,SRSF2,SRSF3,STMN2,TKT,UBA1,WASL
YAP1	3.85e-19	ACADSB,ACAT2,ACLY,ACSL4,ACTG1,ANLN,BIN1,CDH2,COL4A1,ECHDC1,EHD1,FDPS,FGF1,GNG2,ILK,LMNA,LRP1,MAP1B,NAP1L1,NAPB,NECAP1,PKM,PRKDC,RPL10,RPL12,RPL13,RPL13A,RPL15,RPL18,RPL18A,RPL22,RPL27,RPL27A,RPL28,RPL30,RPL31,RPL35A,RPL38,RPL6,RPL7,RPL7A,RPL8,RPLP0,RPLP2,RPS10,RPS11,RPS13,RPS14,RPS16,RPS18,RPS2,RPS20,RPS23,RPS25,RPS26,RPS28,RPS3,RPS6,RPS7,RPS9,RPSA,SRC,TUBB	182 (4)
TEAD1	4.29e-19	ACADM,ACADVL,ATP5F1B,ATP5F1D,ATP5MF,ATP5MG,ATP5PD,ATP5PF,COX5A,COX7A2L,CS,CYC1,ECHS1,ETFB,HADHA,NDUFA11,NDUFA12,NDUFA13,NDUFA5,NDUFA8,NDUFAB1,NDUFB10,NDUFB4,NDUFB5,NDUFB6,NDUFB8,NDUFC2,NDUFS2,NDUFS4,NDUFS7,PURA,UQCRC1,UQCRC2,UQCRQ	198 (5)
CLPB	7.04e-19	ACO2,CS,DLST,FH,NDUFA11,NDUFA12,NDUFA13,NDUFB10,NDUFB8,NDUFB9,NDUFS2,NNT,PDHB,SUCLG1,UQCRC1,UQCRC2,UQCRQ
MTOR	1.25e-17	ACADM,ACLY,AKR1A1,AKR1B1,ATP2B1,ATP5MG,CKMT1A/CKMT1B,CLTC,CNP,CS,DMD,ENO1,FDPS,FKBP1A,GLG1,HADHA,HSP90AB1,HSP90B1,HSPH1,IRS2,LDHB,MADD,MBP,MDH2,MFN2,PDK3,PFKP,PIP5K1C,PKM,PRDX5,PRKAR2A,PRKAR2B,PSMB5,RAB11B,RHEB,RHOA,RPL12,RPL32,RPS11,RPS18,RPS6,SLC8A2,SND1,SOD1,SRC,TXNL1,UBE2O,UGGT1,UQCRC2	402 (15)
CPT1B	1.68e-17	ACADM,ACADVL,ATP5F1B,ATP5ME,ATP5MG,ATP5PD,ATP6V1H,COX5A,COX6B1,CRKL,CS,EIF4E,EXOC7,FH,FUBP1,GRB2,HADHA,IRS2,MAPK1,MAPK3,NDUFA5,NDUFA8,NDUFAB1,NDUFB10,NDUFB6,NDUFB9,NDUFS2,NDUFS4,NDUFV1,PPP1CA,PRKAR1B,PRKAR2A,PRKAR2B,RHEB,RPS6,UQCRC2,UQCRQ
HNF4A	1.82e-17	ABHD6,ACAA2,ACLY,ACO2,ACOT13,ACTN1,ACTR1A,ACTR3,AGPAT1,AHSA1,AIMP1,AKR1B1,AP2A1,APOE,ARFGAP1,ASAH1,ATP6V1H,BCKDHA,BDH1,BLVRB,CAMK2D,CBX3,CCT8,CDK5,CHCHD3,COASY,COPB2,COPS8,COX7A2,COX7A2L,CRKL,CS,CUL5,CZIB,DBT,DDX39B,DLST,DNAJA2,EHD3,EMC2,EPHX1,FARSB,FDPS,FH,GAPDH,GATD3/LOC102724023,GBE1,HADHA,HMGB1,HMOX2,HNRNPR,HSDL2,HSP90B1,HSPA4L,HSPA8,HSPH1,HTRA2,IMMT,KARS1,L2HGDH,LIN7C,LYPLA2,MAT2A,MDH2,NAPA,…	330 (4)
HAX1	2.02e-17	ACO2,CS,DLST,FH,IDH3G,NDUFA13,NDUFB10,NDUFB4,NDUFB9,NDUFC2,NDUFS2,NDUFS4,NDUFS7,NNT,PDHB,SUCLG1,UQCRC1,UQCRC2,UQCRQ
CLPP	7.33e-16	ACADM,ACADVL,ACO2,ACOT13,ATP5F1B,CS,CYC1,DLST,ENO1,ETFB,FH,GAPDH,HADHA,HSPD1,IDH3G,MDH2,PDHB,SLC25A4,SUCLA2,SUCLG1,TKT,UQCRC1
Insulin	2.5e-15	ACADM,ACLY,ACTC1,AP2M1,APOE,ATP1A1,ATP5F1D,BCKDHA,BDH1,CCT5,CCT6A,CCT7,CCT8,COL4A1,COX7A2,CRYAB,CYB5A,DNAJA2,DYNLL1,ERP29,FKBP2,FKBP8,GAPDH,GSTP1,HNRNPK,HSP90B1,HSPA4,HSPA8,IMPDH2,IRS2,IVD,LDHB,LRP1,MAPK1,MAPK3,MBP,MDH2,ME1,MT-ND1,NDUFB9,NDUFS2,NDUFS4,NDUFV1,OGA,PDHB,PGK1,PKM,PPIA,PRKCA,PRKCB,RAC1,RHOA,RPL32,RPS14,RPS16,RPS6,SLC25A5,SOD1,SRSF3,SYP,TCP1,THY1,UQCRC1,UQCRC2,UQCRQ,VAMP2	438 (19)
CTNNB1	2.69e-15	ACADVL,ACAT2,ACLY,ACTC1,ACTN4,ACTR3,ATP6V0A1,CDH2,COL4A1,COX5A,CYB5A,CYC1,EHD1,ELAVL1,ENO2,GAPDH,GNAO1,HADHA,HP1BP3,ILF3,IMPDH2,LMNA,MAP4,ME1,NDRG2,NDUFA11,NDUFA12,NDUFB10,NDUFB6,NDUFB8,NDUFC2,NDUFS2,NDUFV1,NUMBL,PGAM5,PGK1,PKM,PPP3CA,PSAP,RAB3A,RPL10,RPL12,RPL13,RPL13A,RPL15,RPL18,RPL18A,RPL22,RPL27,RPL27A,RPL28,RPL30,RPL31,RPL35A,RPL38,RPL6,RPL7,RPL7A,RPL8,RPLP0,RPLP2,RPS10,RPS11,RPS13,RPS14,RP…	351 (15)
Pln	3.72e-15	ANXA2,ATP1A1,ATP2B1,ENO1,GNA11,GNAI2,HSP90B1,PGK1,PRKCA,PRKCB,RAB10,RAB21,RAB5B,RAP1A,RYR2,SOD1,TPI1,VAMP2,VCP
NFE2L2	1.67e-14	ACTG1,AKR1A1,ATP1A1,CCT7,COL4A1,CS,DCTN3,DDX39B,DSTN,DYNLL1,EIF2S1,EIF3E,EPHX1,ERP29,ESD,GABRA1,GBE1,GLS,GNA11,GNAI2,GNAQ,GSTP1,HPRT1,HSP90AB1,HSP90B1,LMNA,MACROH2A1,MAPK10,ME1,NCKAP1,PFN2,PIP5K1C,PRDX1,PRKCB,PSMA4,PSMB5,PSMB6,RPL18,RPLP0,RPS16,SEC23A,SHMT2,SLC16A2,SLC1A1,SOD1,SYN2,SYP,SYT1,TKT,TPI1,TXNRD1,UBE2K,UCHL1,VCP,VSNL1
SMYD1	1.98e-14	ACO2,BDH1,CYC1,FH,IDH3G,MT-ND1,NDUFA13,NDUFA5,NDUFAB1,NDUFV1,OXCT1,PDHB,PFKM,PKM,TKT,TPI1,UQCRC1,UQCRC2
ADORA2A	2.03e-14	ATP1A3,ATP2B1,ATP2B3,ATP6V1B2,CAMKV,CCT5,CD81,CKB,DGKZ,DSTN,GAPDH,GDI1,GPI,HNRNPK,KLC1,NAPA,NAPB,PEA15,PGAM1,PPP1CA,PPP2R1A,RAB3A,RAB6A,SPTBN1,TUBB2A,TUBB3,TUBB4A
PLN	4.16e-14	ANXA2,ATP1A1,ATP2B1,ENO1,GNA11,GNAI2,HSP90B1,PGK1,PRKCA,PRKCB,RAB10,RAB21,RAB5B,RAP1A,RYR2,SOD1,TPI1,VAMP2,VCP	272 (5)
KDM5A	5.26e-14	ACO2,ACTC1,ACTN2,ATP1A1,ATP1B1,BCKDHA,CHCHD3,COX6B1,COX7A2,DLST,GRPEL1,MFN2,NDUFA13,NDUFA5,NDUFB10,NDUFB8,NDUFS2,NDUFS4,NDUFS7,NDUFV1,NME1,PMPCB,TOMM22,UQCRC1,UQCRQ,VDAC1
BDNF	1.1e-13	ANXA2,ATP1A3,CAMK2A,CRMP1,CYRIA,DPYSL3,GNAI1,GNAO1,GNAQ,GRM5,HADHA,HSPA4L,KLC1,MAP1B,MAPK1,MBP,NAPB,NCDN,NELL2,NRXN1,PDE1A,PRKAR1B,PTPN9,RAB14,RAB3A,RHOA,RNH1,RPL13,RPL35A,RPS23,RYR2,SLC17A7,STXBP1,SYN1,SYN2,SYP,TPP1,TUBA1A,TUBB3,VAMP2,VSNL1	282 (5)
INSR	1.65e-13	ACAA2,ACADM,ACADVL,ACO2,ACOT13,ACSL4,ACTN4,ARFGAP2,ATP1A1,ATP1B1,ATP2B1,ATP5F1B,ATP5F1D,ATP5MF,ATP5MG,ATP5PD,ATP5PF,CKMT1A/CKMT1B,CORO2B,CS,CYC1,DMAC2L,ECHS1,ETFB,FDPS,FH,GANAB,GAPDH,GNB1,HADHA,HSPD1,KIFAP3,LARS1,MDH2,MFN2,NDUFB4,NDUFB5,NDUFB8,NDUFB9,PDHB,RAB7A,RHOB,RPL7A,RPS16,RUVBL2,SCARB2,SEC14L2,SIRT2,SLC25A4,SLC25A5,SLC44A1,SUCLA2,TUBB3,UQCRC1,UQCRC2	384 (16)
CAB39L	1.65e-13	ATP5F1E,ATP5ME,ATP5MF,ATP5MG,ATP6V1B2,COX5B,COX6C,NDUFA12,NDUFA13,NDUFB10,NDUFB5,NDUFB8,NDUFB9,NDUFS4,UQCRQ	111 (7)
STK11	3.85e-13	ADSL,AKR1A1,ATIC,ATP5F1D,ATP5MF,CCT6A,COX5A,COX6B1,COX7A2,CS,CYC1,ENO1,GAPDH,GPI,IMPDH2,MDH2,NCAM2,NDUFA11,NDUFA13,NDUFA8,NDUFB9,NDUFC2,NDUFS7,NDUFV1,NUDT2,PGK1,PKM,PSMB5,RAB10,RPS6,SHMT2,TARS1,TKT,TPI1,TWF2,TXNRD1,UQCRC1,UQCRQ	95 (3)
ATP5IF1	5.51e-13	ACAA2,ACADM,ACADSB,ACADVL,ACAT2,ACLY,ASAH1,BLVRB,DBT,ECHS1,ETFB,HADHA,HIBCH,IVD,LDHB,NDUFV1,OXCT1,TXNRD1
MKNK1	1.84e-12	ANXA2,ATP1A3,CAMK2A,CAMK2B,CRMP1,CYRIA,DNM3,DPYSL3,GNAI1,GNAO1,GNAQ,HADHA,HSPA4L,KLC1,MAP1B,MAPK1,NCDN,NELL2,NRXN1,PRKAR1B,RAB14,RAB3A,RNH1,STXBP1,SYN2,TPP1,VAMP2,VSNL1
HSF1	1.93e-12	ACLY,AHSA1,ATP5PF,CBX3,CCT5,CCT6A,CCT7,CCT8,CRYAB,DLGAP1,ELAVL1,FGF1,HMGB1,HNRNPA2B1,HSP90AB1,HSPA1A/HSPA1B,HSPA4,HSPA4L,HSPA8,HSPD1,HSPH1,MAT2A,PGAM5,PGK1,PPP3CA,PRKDC,RAB5C,RANGAP1,RPL22,SPR,SPTAN1,SSBP1,TCP1,TUBB4A	340 (6)
Fus	2.98e-12	ATP1A1,ATP1A3,ATP1B1,GABRA1,HNRNPH1,HSP90B1,HSPA4,HSPA4L,MAPK1,MAPK3,NEFL,RPL18,RPS26,SLC17A7,SLC44A2,SYP,SYT1,TUBA4A
LONP1	5.56e-12	ANXA2,ATP5F1D,ATP5PF,CHCHD3,COX5A,ETFB,HNRNPA2B1,HSPD1,IMMT,MDH2,MT-ND1,NDUFA11,OXCT1,PGAM1,SARS1,SOD1,SSBP1,TOMM70,VDAC1
MAP4K4	9.09e-11	ACAA2,ACADVL,ACLY,ACO2,CYC1,DLST,GCDH,HADHA,IVD,LDHB,MPI,NDUFA11,NDUFA5,NDUFAB1,NDUFS4,NDUFV1,PFKM,PGAM1,PRKAR2A,SUCLG1,UQCRC1
ESR1	1.02e-10	ABI2,ABLIM1,ACLY,ACTC1,ACTR2,ANK3,ANLN,APOE,ARFGAP1,ARHGAP1,ATP1B1,ATP2B1,ATP6V0D1,ATP6V1A,ATP6V1H,BCAT1,BIN1,CAMK2B,CARM1,CDK5,CKB,COTL1,CRKL,DNM1L,DNM2,ENAH,ENO1,FGF12,FKBP2,GABBR2,GCSH,GNAQ,GNB1,GPR158,HEBP1,HSP90B1,HSPD1,HSPH1,HTRA2,IMPDH2,IPO7,IRS2,LANCL1,MADD,MAP1B,MAPK1,MARCKS,METTL7A,MFN2,NCKAP1,NDUFA11,NDUFB10,NELL2,NENF,NIPSNAP1,NME1,PAK1,PFN2,PGRMC2,PPP1R9B,PPP2R1A,PPP2R5C,RAB5B,RAB5C,…	447 (11)
SNCA	1.19e-10	APOE,CAMKV,CDH13,DMXL2,DNM1,DNM1L,DYNC1H1,ENO2,GLO1,GNG4,HNRNPH1,HSP90B1,ITPKA,KIF3A,LDHB,LMNA,MAP1B,MAP4,MAPRE2,MDH2,NCAM2,PGK1,PIP5K1C,PRKCG,PSMA3,RAB3A,S100A6,SH2D5,SLC17A7,SOD1,SV2B,SYN1,SYN2,SYN3,SYP,TPI1,TUBB3,UCHL1,VAT1L,YWHAE,YWHAH	286 (5)
DDX3X	1.24e-10	GNB2,RAC1,RPL13,RPL15,RPL28,RPL7A,RPLP0,RPLP1,RPLP2,RPS16,RPS3,RPS9,RPSA
TGFB1	2.42e-10	ABI2,ACAA2,ACLY,ACSL6,ACTC1,ACTN1,ANXA2,AP3S1,APOE,ARF4,ATG4B,ATP1B1,B4GAT1,BCAT1,BDH1,BIN1,CAB39,CALR,CCT5,CCT6A,CDH2,COL4A1,CORO1C,COTL1,COX5A,CRMP1,CST3,CUL5,CYC1,DPYSL2,DPYSL3,DYNLL1,EHD1,ELAVL1,ENO1,ENO2,FGF1,FGF12,FKBP2,FUBP1,GABBR1,GATD3/LOC102724023,GATM,GLS,GNAI2,GNAO1,GNAZ,GNG2,GNL1,GPI,GPR158,HEBP1,HINT1,HMGB1,HMOX2,HNRNPDL,HNRNPH1,HSP90B1,HSPA1A/HSPA1B,ILK,IRS2,LANCL1,MAP1B,MAP4,MAPK1…	492 (16)
TCR	2.88e-10	ABLIM1,APOE,ATP5F1B,ATP5PD,BCAT1,BIN1,CS,EIF4E,ENO1,GNPDA1,HSP90B1,HSPD1,LDHB,MAPK1,MDH2,NME1,PGAM1,PGK1,RPL13A,RPL15,RPL18A,RPL22,RPL30,RPL31,RPL38,RPL6,RPL7,RPLP0,RPS13,RPS16,RPS2,RPS23,RPS3,RPSA,SCARB2,TPI1,UQCRC1,VDAC3
FUS	3.88e-10	HSP90B1,HSPA4,HSPA4L,HSPD1,MAPK1,MAPK3,NCL,NDUFA5,NDUFB9,RPL18,RPS16,RPS26,RPS3,SLC17A7,SLC44A2
TFRC	4.58e-10	ANXA2,ATP5F1B,ATP5F1D,ATP5MF,ATP5MG,ATP5PD,ME1,NDUFA11,NDUFA13,NDUFA8,NDUFB10,NDUFB4,NDUFB5,NDUFB6,NDUFB8,NDUFB9,NDUFS2,NDUFS4,NDUFV1,UQCRC1,UQCRC2,UQCRQ
HBA1/HBA2	4.77e-10	ATP5MF,CYC1,NDUFA11,NDUFA13,NDUFA5,NDUFB4,NDUFB8,NDUFB9,NDUFS4,NDUFS7,NDUFV1,UQCRC1,UQCRC2
BCR (complex)	8.24e-10	ATP6V0A1,ATP6V0D1,ATP6V1B2,ATP6V1C1,ATP6V1H,CALR,CBX3,CDC37,COX5A,COX6B1,COX6C,COX7A2,CYC1,ENO1,GAPDH,GLS,GNAQ,GPI,HNRNPA2B1,HSP90B1,HSPD1,MAPK3,NDUFA11,NDUFA12,NDUFA13,NDUFAB1,NDUFB6,NDUFB9,PGAM1,SORD,TPI1,UQCRC2,UQCRQ	72 (3)
mir-802	1.18e-09	ABI2,ACTR2,ACTR3,ARL15,ARPC4,EPHA4,FGF1,FGF12,GNAI1,GNAO1,GNG2,GNG4,MYL12A,NCALD,NDUFB6,PFN2,PNPLA8,RAC1,RAP1A,RHOA,RHOB,SCAMP1
RTN4	1.28e-09	ACTR1A,AP2A2,CDH2,DPYSL2,DYNC1H1,FGF1,GNAO1,GNB2,GNG2,INA,MBP,NEFL,PEA15,RHOB,TUBB4A	270 (5)
RBM20	1.41e-09	ATP1B1,ATP2B1,CALR,DPYSL3,EIF3E,EIF4E,HSPD1,KLC1,LARS1,PRKCA,PRKDC,PURA,RPL13,RPL13A,RPL28,RPS3,RPS7,SARS1,TUBA4A
PRKCG	3.15e-09	ATP5F1D,ATP5MF,COX5A,COX6B1,CYC1,MAP1B,NDUFA12,NDUFA13,NDUFA5,NDUFB8,NDUFB9,NDUFS7,PURA,UQCRQ	315 (7)
NFU1	4.63e-09	ATP5F1B,ATP5MF,ATP5MG,ATP5PD,ATP5PF,COX5A,PRDX1,SOD1,UQCRC1,UQCRC2,VDAC1,VDAC3
miR-9-5p (and other miRNAs w/seed CUUUGGU)	4.63e-09	ATP5F1B,COX7A2,CYC1,ECHS1,GCDH,HIBCH,IVD,NDUFB5,NDUFB9,NTRK3,PFKM,PGAM1,PGK1,PKM,UQCRC1	168 (7)
CA9	5.05e-09	ATP5F1B,ATP5F1D,ATP5ME,ATP5MG,ATP5PD,ATP5PF,CYC1,ENO1,PGK1,UQCRC1,UQCRC2
TH	5.05e-09	CAMKV,CKMT1A/CKMT1B,ETHE1,ME2,PRDX5,PRKCG,RAB8A,SEPTIN6,SUCLA2,TOMM70,UQCRC2
PLA2R1	6.17e-09	ACSL4,AK3,ATP5F1B,ATP5PD,COX5B,DPYSL2,HAGH,NDUFA5,PEBP1,TPP1
SLC2A3	8.55e-09	GAPDH,GPI,LDHB,PFKL,PFKP,PGAM1,PKM,TPI1
TRIB1	1.55e-08	ACAA2,ACADM,COX7A2,DNM1L,MFN2,NDUFA12,NDUFAF3,NDUFB4,NDUFB5,NDUFB8,NDUFS7,RHEB,UQCRC2
MMP12	1.78e-08	ACTN1,ACTN4,ACTR2,ACTR3,CCT5,CORO1C,DNM1L,MAP4,PKM,PSAP,PSMA3,SEPTIN8,VCP,YWHAH
OGT	1.9e-08	ACADM,ACLY,ACO2,CDK5,COX6C,DLST,DNM3,ETFB,GNG4,NDUFA5,NDUFA8,NDUFB6,NDUFC2,PSMC6,SLC6A1,SUCLG1,THY1,UCHL1
MXD1	3e-08	ACO2,AIMP1,COX7A2L,CYC1,EIF4E,ETFB,KARS1,LARS1,PDHB,RPL30,RPS13,RPS2,RPSA,SARS1,TARS1
ESRRG	3.74e-08	ACADM,ACO2,ACTC1,ACTN2,ATP1A3,ATP5F1B,CS,DLST,ENO1,FGF1,FH,GAPDH,MDH2,PDHB,PKM,RYR2,SUCLG1,TPI1	297 (7)
TRAP1	4.14e-08	AK3,ATP5F1D,ATP5ME,CADM3,CHCHD3,COX5A,COX5B,GAPDH,GNG2,HSPD1,ISCU,NDUFA11,NDUFB4,PKM,SARS1,SOD1
PCGEM1	4.25e-08	ACLY,CS,ENO1,FH,GAPDH,GLS,GPI,PDHB,PGK1,PKM,SUCLG1	281 (7)
PPARGC1A	4.32e-08	ACADM,ACADVL,ACO2,ACSL6,ATP2B3,ATP5F1B,ATP5MF,ATP5PD,ATP5PF,BDH1,COX5A,COX5B,COX6C,CS,ENO1,FDPS,FH,IRS2,LAMA2,LDHB,MBP,MDH2,ME1,MFN2,MT-ND1,NCEH1,NDUFB4,NDUFB5,NDUFB8,NDUFV1,OXCT1,PGAM1,PRDX5,RPA3,SOD1,THY1,UQCRC2,VAMP2	359 (14)
RB1	4.73e-08	ACO2,ACTC1,ACTN2,ATP1A1,ATP1B1,BCKDHA,CHCHD3,COL4A1,COX6B1,COX7A2,DLST,DNM1L,EHD3,EIF2S1,GNAI1,GRPEL1,H1-0,H1-5,IRS2,MAPK1,MAPK3,MECR,MFN2,NDUFA13,NDUFA5,NDUFB10,NDUFB8,NDUFS2,NDUFS4,NDUFS7,NDUFV1,NME1,OGA,PMPCB,RHOB,TOMM22,TUBA1A,UQCRC1,UQCRQ,VDAC1,YWHAE	217 (4)
KRAS	5.46e-08	ACLY,ACTR3,ATAD3A,ATP1B1,B4GAT1,BDH1,CCT5,CD81,CDH2,COL4A1,CRYAB,CS,CSE1L,DPYSL2,EIF2AK2,EIF4E,ENO1,ENO2,GAPDH,GPM6B,GRB2,GSTP1,HNRNPDL,ILK,LAMA2,MADD,MAPK3,MECR,MT-ND1,NCEH1,NCL,NUTF2,PABPC1,PAK1,PFKL,PIP4K2B,PKM,PPP1CA,PPP2R1A,PRAF2,PSMC6,RAB7A,RHOA,RHOB,RNH1,RPS6,RPSA,RUVBL2,S100A6,SH3BGRL,SLC25A6,SRPK2,SRSF3,TCP1,THY1,TINAGL1,TUBA4A,UBA1,UQCRC2,VAPA,VCP	387 (10)
EGFR	5.82e-08	ABI1,ARHGAP1,ASAH1,ATAD3A,B4GAT1,BCKDHA,CCT5,CRMP1,CRYAB,CST3,CUL5,DNM1L,EHD1,EIF4E,GNPDA1,GPM6B,HNRNPA2B1,HNRNPDL,HNRNPH1,HNRNPK,HSP90B1,MARCKS,MBP,NCL,NDUFB8,NUTF2,PABPC1,PIP4K2B,PKM,PPIA,PRKDC,PSMB5,PSMB6,PTPRS,RHOB,RUVBL2,SLC7A5,SRSF2,TUBA4A,TUBB2A,TUBB4A,UBA1,UQCRC2,WASL	381 (9)
GAST	5.83e-08	ARCN1,COX5B,HNRNPDL,IMPDH2,MAPK1,MDH2,NACA,PGK1,RAC1,RHOA,RPL35A,RPL7,S100A6,SRC,SRSF2	168 (7)
CD40	1.22e-07	ATP6V0D1,ATP6V1A,ATP6V1B2,ATP6V1H,CALR,COX5A,COX6B1,COX6C,COX7A2,CYC1,ENO1,GAPDH,GLS,GPI,HSP90B1,HSPD1,NDUFA12,NDUFA13,NDUFA5,NDUFA8,NDUFAB1,NDUFB6,NDUFB9,NDUFS4,PFKL,PGAM1,TPI1,UQCRC1,UQCRC2,UQCRQ	316 (9)
TRAPPC1	1.27e-07	CALR,DNAJA2,DNAJB2,EIF2AK2,EIF2S1,ERP29,FBXO2,HSP90AB1,HSP90B1,HSPA1A/HSPA1B,HSPBP1,SAR1B,UBE2D3,UGGT1,VCP
CD3	1.35e-07	ACTN4,ACTR3,AIMP1,CAMK2A,CLIP1,COPB2,COX5A,COX6C,CS,CYC1,EEF1A2,EIF4E,ELAVL3,FDPS,FKBP1A,FKBP2,GABARAPL2,GAPDH,GFUS,HGS,HINT1,HNRNPA2B1,HNRNPR,HSP90B1,HSPA1A/HSPA1B,HSPA8,ILF2,LRP1,MACROH2A1,MAPK1,MDH2,NCL,NDUFB6,NME1,PGAM1,PSAP,RAB8A,RPL30,RPL35A,RPL6,RPS14,SLC25A5,SRPRB,THY1,TXNRD1,VDAC3
DDX5	1.44e-07	ATP5ME,ATP5MG,ATP5PD,ATP5PF,COX5A,COX5B,COX6C,COX7A2,FH,NDUFA12,NDUFA5,NDUFAB1,NDUFB4,NDUFB5,NDUFB6,UQCRC1,UQCRQ
MAP3K12	1.46e-07	ACTG1,RPL12,RPL27A,RPS18,RPS2,SYT1,TUBA1A,TUBB,TUBB2A
HDAC4	1.75e-07	ATG4B,CAMK2A,DMD,GABRA1,MAPK1,MAPK10,MBP,NBEA,NTM,PPM1E,PPP3CA,PRKCA,PRKCB,RAB3C,SH3GL2,SLC17A7,SYN1,SYN2,SYNGAP1
HIF1A	1.8e-07	APOE,ATP5F1B,ATP5PF,CDH2,COX5A,CYB5A,CYC1,EIF4E,ENO1,ENO2,GAPDH,GBE1,GPI,HSPA4,IRS2,LCMT1,MT-ND1,NDUFA11,NDUFA12,NDUFB10,NDUFB6,NDUFB8,NDUFC2,NDUFS2,NDUFV1,NEFL,NUCKS1,PFKL,PFKP,PGAM1,PGK1,PKM,PPIA,PRKAR2B,PRKCA,RYR2,SIRT2,SLC8A2,SRSF2,SSBP1,TPI1,UQCRC1,UQCRC2	321 (15)
NR4A1	2.39e-07	ACLY,ACO2,ACSL4,APOE,ATP5F1B,ATP5PF,COX6B1,COX7A2,DLST,ENO1,ENO2,GBE1,GPI,MAT2A,MDH2,NDUFB4,NDUFS7,PDHB,PDK3,PEBP1,PFKL,PFKM,PGK1,PRPS1,RAP1GAP2,SUCLA2,SUCLG1,UQCRQ	424 (14)
BACH1	2.47e-07	ATP5F1B,ATP5F1D,ATP5PF,GAPDH,IMMT,ME1,NDUFAB1,NDUFB6,NDUFS7,PDK3,SLC25A22,SLC25A6,UQCRC1
FXN	3.54e-07	ACLY,ACO2,ATP1B1,NDUFB8,SOD1,UQCRC2
EIF6	3.75e-07	ACADVL,ACAT2,ACLY,ANXA2,ATP5PD,ATP5PF,COL4A1,CORO1C,ETFB,FDPS,NDUFAF3,NDUFB9,NDUFS4,RPS28,SOD1,UQCRQ
IL3	4.72e-07	AKR1A1,CALR,CCT5,CIAPIN1,EIF2AK2,ELAVL3,GNAO1,GPRIN1,HNRNPA2B1,HSP90B1,IMPDH2,NACA,NCL,PFKL,RIDA,RPL10,RPL13,RPL6,RPL7,RPS14,RPS16,RPS20,RPS3,RPS6,RPS7,SLC7A5,SNRPD2,SOD1,SSBP1,TARS1	41 (2)
ICMT	5.02e-07	ACTN4,ATP5F1B,CRYAB,GDI1,GNB1,LMNA,LMNB2,RCN2,RHOA
SRSF1	7.66e-07	AIMP1,GSTP1,HARS1,HNRNPH1,KARS1,LARS1,LMNA,RAC1,RPL27A,RPS16,RPS2,SRSF2,WARS1
PTEN	9.24e-07	ACAA2,ACO2,ARF4,ATL1,ATP5ME,CADM3,CAMK2B,CDH2,CLTC,COL4A1,COX5A,CS,EIF2S1,FDPS,FGF1,GAPDH,GNG2,GPM6B,HADHA,HSPA1A/HSPA1B,IDH3G,IRS2,KIF3A,LDHB,MACROH2A1,MAT2A,MBP,ME1,MT-ND1,NDUFB4,NME1,PDHB,PFKL,PGK1,PKM,PRKCB,RAB5C,RANGAP1,RAP1A,RPS6,SBF1,SEC23A,SLC17A7,SNRPF,SORD,SRC,SUCLA2,SUCLG1,SYNJ1,TOM1	441 (16)
MYL2	1.13e-06	ACADVL,ACTN2,ACTN4,ANXA2,CALR,HNRNPA2B1,LMNA,NCL,RYR2
OVOL2	1.16e-06	ACTR1A,ENO1,EPHA4,GPI,PFKL,PGAM1,PGK1,PKM,TUBA4A,TUBB4A
mir-122	1.55e-06	ACTR1A,ARHGAP1,CS,FKBP1A,GIT1,GNPDA1,H1-0,LMNB2,MAP1B,MAP4,NUMBL,NUTF2,PKM,WARS1
HSP90B1	2.05e-06	CALR,GABRA1,HSP90B1,RAB10,RPL12,RPL27A,RPL30,RPLP2,RPS14,RPS20,VAMP2
ADAM10	2.28e-06	ABAT,CAMK2A,CDH2,CRYAB,DLGAP1,ENO1,FKBP1A,GNAQ,HPRT1,KLC2,PEA15,RDH11,RPS10,SCN2A,SYP,SYT1,TWF2
HSF2	2.34e-06	CCT5,CCT6A,CCT7,CCT8,HSPA1A/HSPA1B,HSPA4,HSPH1,PSMB5,TCP1
MYCL	2.41e-06	ATP5F1D,ATP5MG,COX7A2L,HSPD1,LARS1,RPL12,RPL13,RPL13A,RPL15,RPL18,SLC25A4,SLC25A5,TARS1
POLG	2.64e-06	COX7A2L,CYB5A,RPL13,RPL27A,RPL7,RPS16,RPS25,TPT1
IGF1R	2.76e-06	ACADM,ACTN4,ATP5F1B,ATP5F1D,ATP5MF,ATP5MG,ATP5PD,ATP5PF,COL4A1,DMAC2L,HADHA,IRS2,MFN2,NDUFB4,NDUFB9,NME1,PKM,PSMC6,RAC1,RHOA,RPL35A,RPL7,RPS26,SCARB2,SLC16A2,UQCRC1,UQCRC2	369 (15)
SIGLEC8	2.93e-06	COX7A2,NME1,PFKL,PGK1,PRDX1,RPS14,TPI1,UQCC2,UQCRQ
miR-16-5p (and other miRNAs w/seed AGCAGCA)	3.87e-06	ACTR1A,ANLN,DTD1,ECHDC1,EIF4E,GRB2,HARS1,HSDL2,HSP90B1,HSPA1A/HSPA1B,LAMTOR3,LYPLA2,MAP2K4,MAPK3,PPP2R5C,PURA,RAB21,RIDA,SLC25A22,SRPRB,TPI1
DCX	4.48e-06	ACTN1,ACTN4,ACTR3,TUBB3
E2F1	4.86e-06	ACTR1A,ACTR3,ATG4B,CALR,CDH2,CKB,COPS8,COX5A,CRKL,CRYAB,CSE1L,CYB5A,DDX39B,EIF2AK2,ENO2,HADHA,HMGB1,HNRNPK,HNRNPR,HSP90B1,HSPA8,HSPD1,ILK,IRS2,NCL,OGA,PDK3,PMPCB,PRKDC,RPA3,RPS16,SRSF2,STAM,TXNL1,TXNRD1,VCP,YWHAE
REST	5.19e-06	CNTNAP1,COTL1,FGF12,INA,KCNAB2,NCAM2,NTRK3,PCLO,RAB3A,S100B,SCN2A,STMN2,SYN1,SYP,SYT1,TUBB3,UCHL1,VAMP2
GFER	5.77e-06	COX5A,CYC1,DNM1L,NDUFB9,NDUFS2,NDUFV1,UQCRC1,UQCRQ
DRAP1	5.87e-06	GAPDH,H1-5,ILF2,RPL7A,RPLP0,RPS27,SOD1
Hbb-b1	5.89e-06	ATP5MF,CYC1,NDUFA11,NDUFA13,NDUFA5,NDUFB4,NDUFB8,NDUFB9,NDUFS4,NDUFS7,NDUFV1,UQCRC1,UQCRC2
PHF21A	6.28e-06	RAB3A,SCN2A,SYP,SYT1,VAMP2
MECP2	6.66e-06	AP2A2,APOE,CAMK2A,CAMK2B,CYB5A,DPYSL2,GABBR2,GSTP1,INA,IVD,LMNA,MBP,NCALD,PRKCG,SCN2A,SLC17A7,SYN1,SYN3,TBC1D9B,UQCRC1
SOD1	1e-05	APOE,ATP1A1,ATP1A3,CDH2,CDK5,CKB,CRYAB,DNM1L,DPYSL3,GNB1,GNG4,GSTP1,HSPA4,HSPA8,KCNAB2,MT-ND1,NEFL,PSMB5,RAC1,SOD1,SYP,TUBB4A,VAPA,VPS26A
ESR2	1.01e-05	ABLIM1,ACTC1,ACTN1,APOE,ATP2B1,BCAT1,BIN1,CADM3,CBX3,CCT7,CDH13,CDH2,CLDN11,DPYSL3,EIF4E,FDPS,GABBR2,GCSH,GSTP1,H1-0,HEBP1,HPRT1,HSPD1,ILF2,IMPDH2,IRS2,LMNA,MAPK1,MAPK3,ME2,MYL12A,NDRG2,NELL2,NIPSNAP1,PABPC1,PGRMC2,PSMA4,PURA,RAP2A,SFXN3,SLC25A4,SLC9A3R1,SORD,SPTAN1,SRPRB,SUCLA2,TOMM70,VDAC3	333 (7)
AHI1	1.06e-05	BIN1,CEND1,ELAVL1,OXCT1,PDCD6,RAB8A,SV2B
OGA	1.17e-05	ABLIM1,ACADM,ACO2,ACSL4,ACTG1,ACTN4,ADAP1,APOE,ARPC4,ATP5ME,ATP5MG,CDK5,CIAPIN1,COX6C,DLST,EPHA4,FDPS,HSP90AB1,NDUFA11,NDUFA13,NDUFA5,NDUFB9,NDUFC2,NDUFS4,PFKM,PRKAR1B,RAP2A,RHOB,S100A6,TUBA1A,TUBA4A
NRF1	1.29e-05	ATP1A1,ATP1B1,CDH2,COX5A,COX5B,COX6B1,COX7A2,NCALD,PSMC6,VDAC1,VSNL1
Esrra	1.48e-05	ACADM,ATP1A1,ATP5F1B,ATP5MF,ATP5PF,BDH1,COX5A,COX7A2L,CYC1,ENO1,ENO2,NDUFA5,OXCT1,PFKL	105 (7)
TFE3	1.68e-05	ASAH1,ATP5PF,ATP6V1C1,CKB,ENO1,IRS2,MT-ND1,SLC1A1,TPP1,VPS26A	227 (7)
ATN1	1.85e-05	ATP1A1,ATP1A3,ATP1B1,ATP1B2,DPYSL3,ENO2,FGF1,KCNAB2,NEFL,PPP2R1A,PRKCG,SPTBN2,TUBA4A,TUBB,VSNL1
FMN2	1.87e-05	ATP5F1D,NDUFA11,NDUFA5,NDUFS7,UQCRQ
Immunoglobulin	2e-05	ACLY,ACO2,APOE,ATP5F1B,ATP5F1D,ATP5PF,BCAT1,BIN1,BLVRB,CALR,CAMK2D,CD81,CDH2,COL4A1,COX6B1,COX7A2,CST3,DCTN3,DLST,DPYSL2,EIF2AK2,ENO1,ENO2,ESYT2,FGF1,GBE1,GPI,GSTP1,HNRNPK,HSPA6,HTRA2,IMPDH2,MDH2,NCEH1,NCKAP1,NDUFB4,NDUFS7,OPALIN,PDHB,PDK3,PFKL,PGK1,PRDX1,PRDX5,PRPS1,PSMB6,RPS11,RPS3,RPS6,RPS9,SLC7A5,SOD1,SUCLA2,SUCLG1,SYN1,THY1,TXNRD1,UQCRQ	400 (14)
CST5	2.02e-05	ABLIM1,ACAT2,ADSL,ANK3,ANXA2,ARF6,COPS8,FBXO2,HNRNPA2B1,HNRNPDL,HNRNPH1,HNRNPU,MAP1B,NCL,NDUFC2,PIP4K2A,PRDX1,RTN3,SRSF9,TOMM22,VARS1,VDAC1,VSNL1
HRAS	2.31e-05	ACADM,ACLY,ACTG1,ANXA2,ARF6,ATP1A3,ATP5F1B,ATP5PF,CD81,COL4A1,COPB2,EPHX1,ERP29,GNB1,HADHA,HMGB1,HNRNPA2B1,HSPA8,ILK,MAPK1,MAPK3,MYL12A,NUCKS1,OXCT1,PRKCA,PRKCB,PTPRS,RHOA,RHOB,RPL27A,RPL30,RPLP1,RPS10,RPS11,RPS27,RPS3,RPS6,SEPTIN8,SOD1,SYN1,TINAGL1,TMOD2,TOM1	383 (10)
PIAS1	2.47e-05	DLGAP1,DNM1,GLS,NAPB,NRXN1,PAK1,PRKCG,SLC17A7,STXBP1,SV2B,SYP
MFN1	2.97e-05	ENO2,GAPDH,GPI,LDHB,PKM	163 (7)
miR-542-3p (miRNAs w/seed GUGACAG)	2.99e-05	ILK,RPL22,RPS23,RPS28
RYR1	4.58e-05	ACADM,ACADVL,AFG3L2,ATP5PD,GAPDH,HADHA,MT-ND1,NDUFB4
RPS15	5.21e-05	EIF2S1,RPA3,RPS11,RPS13,RPS16,RPS23,RPS25,RPS6,RPS9
CD28	6.29e-05	ACTR3,BIN1,CAMK2A,CLIP1,COX6C,CS,CYC1,EIF4E,FDPS,FKBP2,GAPDH,GFUS,HGS,HINT1,HSPA1A/HSPA1B,HSPA8,ILF2,MACROH2A1,NCL,PGAM1,RPL30,RPL6,RPS14,SLC25A5,SLC7A5,SRPRB
SKIC2	6.45e-05	BCAT1,ENO1,GAPDH,PFKL,PGK1,SHMT2,SLC7A5,TPI1
UBA1	7.29e-05	ANXA2,APOE,HSP90B1,HSPA8,NEFL,NEFM
PPARGC1B	7.35e-05	ACADM,ACADVL,ATP5F1B,ATP5MF,CKB,COX5A,CS,ENO1,FDPS,MT-ND1	148 (7)
FBXW7	7.82e-05	ADAM22,CS,DLST,ECHS1,HMGB1,HSPA8,HSPH1,IVD,ME2,MT-ND1,RHOB
ALKBH5	8.43e-05	ABI1,ASAH1,BLVRB,CLDN11,DNM1L,HSPA8,MBP,NONO,RPLP0,SBF1,SOD1,UBA1
Perm1	8.48e-05	ACADM,ATP5F1B,COX5A,NDUFB8,NDUFV1,PDHB,UQCRC2	103 (7)
GRN	8.94e-05	APOE,ARL6IP5,ATP5F1B,ATP6V1B2,BIN1,CD81,CNTNAP1,CST3,ENO2,MAPK1,NCEH1,PDHB,PGAM1,RHOB,SYP,TOMM70,TPI1
NAMPT	0.000102	BLVRA,COX5A,COX7A2,COX7A2L,ETFB,HADHA,HIBCH,IDH3G,NDUFA12,NDUFC2,NELL2,UQCRQ
PKM	0.000118	ACLY,CDH2,ENO1,ENO2,FH,GAPDH,NDUFB8,PDHB,PKM,PRPS1,UQCRC2	241 (9)
PSME3	0.000129	ENO1,GAPDH,PFKL,PKM,TPI1
AR	0.00016	ACBD7,ACTR3,AK3,ARHGAP21,ATP1A3,CADM3,CAMK2A,CDH2,CEND1,CLDN11,COTL1,COX5A,COX5B,COX6B1,COX6C,CPNE8,CYC1,DNM1L,EHD3,ENO2,EPHX1,GDAP1,GDI1,GSTP1,HSPH1,IMPDH2,LAMTOR3,ME2,MRPL19,NAP1L1,NDUFB8,OXCT1,PAK1,PFKL,PPP3CA,PRKAR2A,PRKCA,RAB3C,RHOB,TUBB3,TWF2,UQCRC2,VSNL1	221 (6)
HSPA5	0.000162	ACADM,ACADVL,ACLY,HADHA,HSP90B1,HSPA8,MBP,WASF3	339 (11)
SHANK3	0.000166	MBP,PCLO,SYP,VAMP2
mir-137	0.000174	CLDN11,GABRA1,NECAP1,NEFL,NRXN1
N-cor	0.000174	BIN1,ENO1,GSTP1,HEBP1,PFKL,PGAM1,PGK1,PKM,RHOB,SLC44A1,STMN2,TBCC	249 (9)
RRP1B	0.000174	HSP90AB1,PRKCA,RPL13,RPL13A,RPL22,RPL27,RPL6,RPS10,RPS14,RPS26,RPS3,RPS9
IL15	0.000181	ACTN4,CAMK2D,COPB2,COX6C,EIF4E,ENO1,ENO2,FKBP1A,GABARAPL2,GAPDH,GPI,HNRNPA2B1,HSPA8,MACROH2A1,MAPK1,MAPK3,NME1,PFKL,PFKP,PGK1,PKM,PPP6C,PSAP,RAB8A,RPS6,SLC25A5,TKT,TPI1,TXNRD1,VDAC3	342 (9)
DMD	0.000187	ABI2,ACTG1,ATP1B2,CAMK2B,CCT6A,CDH13,DGKZ,DMD,GATM,GDAP1,HSPA8,MT-ND1,NDRG2,PACSIN1,PFKM,PKM,RAP1GAP2,TPI1
FOLR1	0.000192	ACTN4,AK3,ATP6V1B2,DTD1,HNRNPDL,NAP1L1,PALS2,PIP4K2C,SNRPF,SORD,TPI1
CYLD-AS1	0.000193	AKR1B1,BLVRA,BLVRB,EPHX1,GLS,ME1,PRDX1,TKT,TXNRD1
PPARG	0.000208	ACAA2,ACADM,ACLY,ACSL4,APOE,BDH1,BIN1,CS,ENO2,EPHX1,FDPS,FGF1,GABARAPL2,GAPDH,HADHA,HEBP1,IRS2,IVD,ME1,NDUFA5,PCLO,PDHB,PEA15,RHOB,RPSA,SLC44A1,SOD1,TBCC,TKT,TUBB,VAMP2,YWHAE	482 (21)
PRKAG3	0.000217	ACSL6,ATP1B1,ATP6V1A,GBE1,GDAP1,MAP4,MAT2A,METTL7A,NAP1L1,OXCT1,RPL12,RPL13A,RPL22,SLC44A2,SORD
SUB1	0.000225	CAMK2B,NDUFAB1,NDUFB10,NDUFB8,NDUFB9,STMN2
SAMMSON	0.000241	ATP5F1B,MT-ND1,NDUFA11,NDUFB4,NDUFB8,NDUFB9,NDUFS4
MYO1B	0.000255	GAPDH,GPI,PGK1,PKM	221 (7)
miR-7a-5p (and other miRNAs w/seed GGAAGAC)	0.000275	EIF4E,IRS2,NEFM,PAK1,SLC17A7,VDAC1
EPO	0.000285	ATP6V1B2,BLVRB,GAPDH,HMGB1,ILF2,MACROH2A1,NACA,PRKCA,PRKCB,RHOA,RPL7,RPLP0,RPS23,RPS6,RPS7,SLC44A2,SOD1,SPTAN1,SYP,TPI1,TPT1,WDR1	325 (11)
CDK4/6	0.000377	ENO1,MARCKS,RPL10,RPL13,RPL27A,RPS6,TPI1,TUBA1B,TUBB
KDM8	0.000418	ACLY,CS,ENO1,ENO2,FH,GAPDH,PDHB,PKM,PRPS1	223 (8)
QKI	0.000435	ACTN2,CLTC,FDPS,GPM6B,HNRNPH1,MACROH2A1,MAP1B,PEA15,RAB5C,RAC1
RORC	0.000507	ACSL6,ATP1B1,CS,ENO1,GLS,GPI,GSTP1,IDH3G,MDH2,ME1,PGAM1,PGK1,PKM,SLC7A5,TPI1,UBE2O	389 (10)
KAT2A	0.000524	ACTN4,ANK3,CLDN11,DMD,FGF1,HNRNPA2B1,HNRNPU,HSPD1,IPO7,PGAM1,PRKDC,SYT1	287 (7)
AK1	0.000525	CKMT1A/CKMT1B,ENO1,GAPDH,PKM
IL4	0.000528	ABLIM1,ACSL4,ACSL6,ACTG1,ADAP1,ANXA2,APOE,APOO,ATP1A3,BCAT1,BIN1,CARM1,CBX3,CKAP5,CKB,CLIP1,CLTC,CLUH,CYB5A,CYRIA,DYNC1H1,EIF2AK2,EIF2S1,EPHX1,GATM,GBE1,GPM6B,H1-0,HSPA1A/HSPA1B,HTRA2,KCNAB2,KIF3A,LRP1,MAP4,MAPK1,MAPK3,NAP1L1,NCL,PFKL,PFKP,PGK1,PKM,PPP6C,PREPL,PRKCA,PRKDC,PSMB6,RELCH,RHOA,RIDA,RPS6,SLC7A5,SPTBN1,SYNGR3,THY1,TINAGL1,TPI1,UGGT1,UQCRC1,VARS1,VDAC1,XPO7	436 (11)
ANGPT2	0.000542	CALR,CCT7,CRYAB,DBNL,FKBP2,HSPA1A/HSPA1B,HSPA4,HSPD1,LMNB2,MAPK10,NME1,PGAP1,RHOB,RPA3,RPS6,SOD1,TUBB3
EGLN	0.000546	BCKDHA,BCKDK,BPNT1,DPYSL4,GAPDH,GPI,MPI,PDK3,PFKL,PFKP,PGAM1,PGK1,PPME1,TPI1	228 (7)
CDC14B	0.000555	CLDN11,SIRT2,TUBB3
DOT1L	0.0006	PABPC1,PPIA,RPLP0,RPS2,RPS23
ONECUT1	0.000607	BCKDHA,CCT8,COPB2,COX7A2L,GRB2,HNRNPA2B1,HNRNPR,HSPA1A/HSPA1B,HSPH1,NUDT2,NUTF2,PFKL,PPFIA1,RPLP1,SH3BGRL,SNRPD2,STMN2,TMOD2,TSG101,VCP
NPC1	0.000685	APOE,ATP6V0D1,ATP6V1A,ATP6V1B2,ATP6V1C1,ATP6V1H,BIN1,LAMTOR3,MBP,PRDX1,RAB7A,SYP,VPS33A
PITX2	0.000685	ATP1A1,ATP1B1,CDH2,GCDH,ME3,NDUFA13,NDUFB4,NDUFB8,NDUFC2,NDUFS2,NDUFS7,SOD1,UQCRQ
UCHL1	0.000685	ATP5F1B,CPD,DPYSL2,LDHB,PFKM,PSMB5,RPL7,RPS6,SEPTIN8
PLCB1	0.000718	CDH2,GAPDH,MAPK1,MAPK3	163 (7)
KDM4B	0.000738	ENO1,GAPDH,GLS,PDK3,PKM
MOS	0.000738	NDUFA12,NDUFA8,NDUFB5,RPL22,RPL6
ARNT	0.000738	CD81,COX6B1,CRYAB,ENO1,GAPDH,GPI,IRS2,NDUFS2,NDUFS4,PGK1,PPP2CB,RANGAP1,TPI1,TUBA4A	221 (6)
SERPINA6	0.000811	APOE,ATP1A1,ATP1A3,ATP1B1,ATP1B2,ATP2B3,CAMK2D,FDPS,GABBR1,GNAI2,KIF3A,NCEH1,PPP2R1A,PPP3CA,PREPL
ATF4	0.000818	APOE,ARHGAP23,BCAT1,CALR,GABARAPL2,HSP90B1,LARS1,NAPA,NAPB,PRKDC,SARS1,SHMT2,SLC7A5,TKT,WARS1,WFS1
ESRRA	0.000873	ACADM,ACADVL,ACTC1,ACTN2,ASAH1,ATP1A3,ATP5F1B,CDH2,CKB,COL4A1,CYB5A,ENO1,FGF1,GAPDH,HADHA,LDHB,NDUFB5,PKM,RYR2,TPI1,WIPF2	231 (11)
miR-155-5p (miRNAs w/seed UAAUGCU)	0.000879	ABHD16A,ANKFY1,ATP6V1C1,CDH2,METTL7A,PRAF2,RAB5C,RAB6A,RAC1,RCN2,RHEB,RHOA,SCAMP1,TXNRD1
EDN1	0.000906	ARF6,CDH2,CKAP5,COL4A1,CST3,EIF3J,ENAH,HSPA8,MBP,PRKCA,PRKCB,RAB3A,RPSA,SOD1,TPT1,YWHAE	409 (11)
TAFAZZIN	0.000932	ANXA2,CCT6A,CDC37,CDH2,CDK5,GBE1,GRB2,HADHA,HGS,HMOX2,PCLO,PDCD6,PKM,PRKCB,PSMA4,PSMD8,TPI1,UBA1,UBE2D3,UBE2N
EIF2AK3	0.000936	ARF4,ARFGAP1,DNM1L,LARS1,MECR,NAPA,NAPB,RAB6A,SARS1,SHMT2,TARS1,WARS1,WFS1	22 (2)
FOXR1	0.000948	HSPA12A,HSPA1A/HSPA1B,HSPA6
RHEB	0.000948	IRS2,RHEB,RPS16
YARS2	0.000955	COX5A,NDUFB8,UQCRC1,UQCRC2
miR-122-5p (miRNAs w/seed GGAGUGU)	0.000971	ANK2,AP3M2,BCKDK,CS,FUBP1,HMGB1,NUMBL,PKM
FLCN	0.000973	ASAH1,ATP5PF,ATP6V1A,ATP6V1C1,ATP6V1H,CKB,ENO1,MT-ND1,NDUFB4,PFKP,SLC1A1,TPP1	247 (12)
Firre	0.000987	CC2D1A,COTL1,CTBP1,GNAI2,GNB2,LYPLA2,RPSA,SRC,TKT
SALL4	0.0011	ANXA2,ARHGAP1,ATP1B1,CAMK2A,CDH2,DNM3,FGF1,GNG2,MAPK3,PPP2R1A,PRKAR1B,PRKAR2B,PRKCA,SIRT2
PRNP	0.00117	APOE,EIF2S1,HSP90B1,HSPA1A/HSPA1B,HSPA8,LRP1,PDCD6,SOD1,SYP	267 (5)
FLT1	0.00117	ACTN4,ACTR2,BCAT1,CTBP1,LIN7C,MARCKS,MAT2A,TOMM22,VDAC1
CCAR2	0.00119	CAMK2A,CAMK2D,PRKCA,PRKCB,VAMP2,VDAC1
PDX1	0.00124	ACTG1,AKR1B1,ANXA2,ATP5PD,ATP5PF,CKB,CKMT1A/CKMT1B,CSNK2B,FGF1,FH,ILK,IRS2,MT-ND1,NDUFB9,WFS1
2500002B13Rik	0.00124	ATP5F1B,HINT1,NDUFB8,UQCRC2
AGTRAP	0.00124	ENO1,PFKL,PGK1,PKM
AQP1	0.00124	AKR1B1,HSPA4L,HSPH1,PGK1
TFAM	0.00128	ACADM,CRMP1,ECHS1,LDHB,MT-ND1,PFKP,PGAM1,PGK1,PKM	165 (7)
IDH2	0.00134	HINT1,PEBP1,PKM,PPIA,SRSF3,TKT,TPT1
KITLG	0.00135	ATP6V1B2,BLVRB,CIAPIN1,GNAZ,PKM,PRKCA,PRKCB,PSMB5,PTGES3,RPL7,RPLP0,RPS23,RPS6,RPS7,SLC44A2,TPT1,TXNL1,WDR1	47 (3)
OMA1	0.00136	ACADVL,DNM1L,MFN2,SHMT2,TARS1,UQCRC2
PLIN5	0.00156	ACAA2,ACADM,ACADVL,ACSL6,ESD,TXNRD1
RCE1	0.00156	ACTN4,ATP5F1B,CRYAB,LMNA,LMNB2,RCN2
NCAM1	0.00158	CALR,HSPA4,SYP,THY1
XBP1	0.00162	ARCN1,CALR,COL4A1,COPB2,DNAJB2,ERP29,FKBP2,HSP90B1,RAB3A,S100A6,SEC23A,SOD1,SRP54,SRPRB,UBA5,VAMP2,WFS1	250 (8)
CD44	0.00177	AAK1,CALR,ENO1,ENO2,HSP90AB1,OGA,PDK3,PFKL,PFKM,PFKP,PGAM1,PGK1,PKM,SRC,THY1,VCP,WBP2	299 (7)
BMPR2	0.00185	ANK3,EPHA4,MAP1B,MAPK1,RAB11B,RAB21,YWHAH
mir-451	0.00199	ABI1,PPP6C,RAB14,RAC1
MHC II	0.002	RPL38,RPL7,RPLP0,RPS2,RPS28,TPT1
CLUH	0.00205	DDX39B,FH,IVD,MRPL19,NDUFB8,NDUFS7,SUCLA2
GCK	0.00212	ACADM,ACLY,ECHS1,FH,IRS2	339 (11)
FAAH	0.00212	ATP5PD,RPL7,RPS18,RPS2,RPS6
GNRH2	0.00217	RPLP1,RPLP2,RPSA
CD38	0.00231	AK3,ANXA2,ATP1B1,GBE1,KCNAB2,PFKL,PFKP,PKM,PPP3CA,S100A6,SLC7A5,THY1,TPI1
SATB1	0.00243	ACTG1,ACTN1,GNG4,HSPA8,ILF3,PRKCB,PTGES3,RPLP0,RPLP1,TSG101,TUBA4A,VTA1,WARS1
miR-494-3p (miRNAs w/seed GAAACAU)	0.00246	CS,NCL,SAR1B,VSNL1
SNAI1	0.00256	ACTN1,ACTR1A,ACTR2,ACTR3,ADD2,CDH2,CLDN11,DPYSL3,PEBP1,PFKP,PRKCG,THY1,WASF3	302 (7)
RASSF1	0.00258	ABAT,APOE,CDH2,COL4A1,EPB41L3,MAP1B,PAK1,TUBB,TUBB2A	106 (3)
MYOD1	0.00258	ACTC1,BIN1,COL4A1,CRYAB,DMD,EIF2AK2,EIF3E,GRB2,HSPA4L,LMNB2,PFKM,PRKAR2B,RPL7A,SPTBN1,SRC,STAM,TKT
PKD1	0.00266	ADAM22,APOO,ATP1A1,ATP1B1,ATP1B2,BCAT1,GATM,GLS,HSP90B1,PRDX5,PRKCB,RHOA,SEPTIN7,SFXN3,UQCRC2
ERG	0.0027	ACTN1,CDH2,CLIP1,DSTN,EPB41L3,HMGB1,ILK,IRS2,MAP4,MAT2A,OLFM1,RAB7A,RHOA,RPL22,RPL27A,RPS11,SRC,WASF3	286 (7)
Eotaxin	0.00282	MAPK1,MAPK3
DHRS9	0.00282	ATP5F1D,ATP5F1E
MAP2	0.00282	PRKAR2A,PRKAR2B
TUBB1	0.00282	TUBB,TUBB2A
GIMAP1-GIMAP5	0.00282	HSP90B1,HSPD1
SFMBT1	0.00285	ENO1,LRP1,PGAM1,RPL30,TUBB3
MED30	0.003	CS,NDUFS2,NDUFS7,NDUFV1
RFX1	0.003	KIF3A,LMNA,RPL30,SLC1A1
ESRP1	0.00303	ENAH,EXOC7,RAC1
PTCD1	0.00303	NDUFB8,NDUFB9,UQCRC2
MASTL	0.00354	ANLN,CUL5,DLST,IPO5,RAP2A,RDH11
LRP1	0.00361	CDH2,DNM1L,LRP1,MFN2,PPIA,PRDX5,SPTAN1	265 (5)
PAX3	0.00366	AP3M2,CST3,DNM1,EIF2S1,FKBP1A,FUBP1,HARS1,OLFM1,PEA15,PPP1R7,RAB11B,RHOB,SRSF3,YWHAE
CYP46A1	0.00407	NDUFB8,SYN1,SYP
PTK7	0.00407	DTD1,RPL27,RPS7
mir-21	0.00409	ANLN,ARCN1,ARF4,ARF6,CCT8,CKAP5,CSE1L,EIF2S1,FGF1,FUBP1,HNRNPA2B1,HNRNPK,NME1,NUCKS1,PGAM1,PIP4K2A,PSMB5,RHOB,SRSF3,STRAP,TUBB3
miR-204-5p (and other miRNAs w/seed UCCCUUU)	0.00429	ATP2B1,CAMK2B,CAMK2D,GNB1,PRKCG,STXBP1,VAMP2
IL5	0.00437	ACAA2,AK3,ANXA2,ATP1B1,ENO1,HSP90B1,HSPA6,HSPH1,KCNAB2,MAT2A,NACA,PFKP,PKM,RAB21,S100A6,SLC7A5,THY1,TPI1
VEGFA	0.0044	ACADM,ATP5MF,COX5B,COX6B1,CST3,CYB5B,DBT,KARS1,LMNA,MDH2,ME2,MFN2,NME1,PRKCA,SHMT2,SLC25A5,SLC25A6,TOMM22,TOMM70	288 (7)
CREB1	0.0047	APOE,ARL15,ATP1A1,ATP5ME,ATP6V0D1,CAMKV,CDC37,CDH13,CDH2,CPD,CRMP1,ESD,GLS,GRM5,HSPA4,INA,IRS2,MAT2A,NDUFV1,PDXK,RBMX,RHEB,RNH1,SLC6A1,SLC8A2,SRPK2,SYN2,TOM1,TPT1,UQCRQ
APOE	0.00471	ACADM,ACSL4,ANK3,APOE,BDH1,CALR,HSP90AB1,HSP90B1,HSPA1A/HSPA1B,HSPD1,LRP1,MADD,NELL2,OGA,PEA15,PRKCB,SLC6A1,SOD1,SYP,THY1,VCP,WBP2	315 (9)
STRA8	0.00482	CAMK2B,GRM5,NTRK3,PCLO,SLC6A1
MMP14	0.00487	CDH2,LRP1,NNT,PGK1,PRDX1,RPS11,RPS6,TUBA4A
CLDN7	0.00503	ABLIM1,APOE,GLS,LYSMD2,MLEC,RPL29,RPL34,RPS7,SLC25A22,TINAGL1
mir-34	0.00508	ACTR1A,CPD,DNM1L,GNAI1,MARCKS,NCKAP1,PFKP,PKM,TUBB3
TSC1	0.00508	ACSL6,ATP6V1A,ATP6V1B2,CRYAB,IRS2,LDHB,NME1,PSAP,RPS6	191 (4)
RAC2	0.00529	CDH2,GNB2,PKM,RAC1,S100A6,TKT
PIP5K1A	0.00531	CDH13,NME1,PIP5K1C
Laminin5	0.00531	CAMK2A,CD81,PGRMC2
FSH	0.00532	ACTN1,ACTR2,ARHGAP1,ARL6IP5,ARPC1A,ARPC4,ATP2B1,BCKDK,CDH2,CLIP1,GNB1,ILK,MAPRE2,PDXK,PGK1,PKM,PPP2R1A,PPP2R5C,RAB14,RAB5C,RANGAP1,RHOB,TUBA1A
KCNJ2	0.00532	ARHGAP21,CKAP5,CLIP1,DYNC1H1,MAP1B,PACSIN1,RYR2,SPTAN1,SPTBN1,SPTBN2
PHF6	0.00543	HINT1,PEBP1,PPIA,SRSF3,TPT1
TCF7L2	0.00545	ADO,ANLN,BIN1,CLDN11,CNP,CPD,FGF1,FH,FKBP1A,HAPLN2,ILK,IRS2,MBP,ME1,OPALIN,PIP4K2A,PLEKHB1,RAP1A,RAP2A,RHOA,SH3GL3,SIRT2,SLC44A1,TMEM163
PML	0.0055	ACADM,ACSL4,ACTG1,AKR1A1,APOE,CDH2,CIAPIN1,MAPK1,ME1,PRDX1,PRKCA,TXNRD1	62 (2)
ITPR	0.00553	MAPK1,MAPK3
RTN4RL2	0.00553	ENO2,SYP
HSPBP1	0.00553	HSPA1A/HSPA1B,SYP
DTNB	0.00553	DMD,SYN1
MIR129	0.00553	MAPK1,MAPK3
CLK3	0.00553	ADSL,ATIC
ZC3H13	0.00553	LDHB,PKM
PCCA-DT	0.00553	CDH2,ENO1
NRG1	0.00573	ACTN1,ARPC4,BIN1,CHCHD3,DNAJB2,ETFB,FGF1,GLG1,GLS,GPI,HNRNPK,IMMT,MARCKS,MBP,RAB3A,S100B,SLC1A1
KLF6	0.00573	ACADM,BCKDHA,CDH2,CYB5A,EHD1,ENO2,GAPDH,HIBCH,IVD,PFKL,PFKP,PGAM1,PGK1,PKM,PSMA3,RHOB,TPI1	308 (8)
miR-30c-5p (and other miRNAs w/seed GUAAACA)	0.00576	AP2A1,COL4A1,CPNE8,GNAI2,IRS2,LMNB2,MAT2A,NCEH1,NCL,PPP3CA,SEC23A,TMED10
miR-142-3p (and other miRNAs w/seed GUAGUGU)	0.00595	HMGB1,PPP2R1A,PRKCA,RAC1
MMP11	0.00595	ATP5F1B,HSPD1,LDHB,NDUFB5
SYVN1	0.00624	ATP1A1,BCAT1,GANAB,GNB2,LDHB,RAB10,RPL10,RPL18,SIRT2,SLC7A5,TARS1
LMNB1	0.00637	ACTN4,ATP5F1B,CRYAB,LMNA,LMNB2,RCN2
PRR11	0.00674	ACTR2,ACTR3,CDH2
ACO1	0.00674	ACO2,GAPDH,PFN2
DSCAML1	0.00686	ANK3,CNTNAP1,GABBR2,PRKCB,TUBA4A,TUBB2A,TUBB3,TUBB4A
VHL	0.00688	ARPC1A,CDH2,CLTC,ENO2,GBE1,GLO1,GNG4,HNRNPA2B1,LMNA,RPS6,UQCRQ
SDCBP	0.00692	PEBP1,RAC1,RHOA,SRC
IREB2	0.00692	ACO2,ISCU,LDHB,PFN2
EPAS1	0.00701	ABI1,ACLY,CKB,CKMT1A/CKMT1B,ENO1,ENO2,GBE1,GLS,HSPA4,IRS2,NDUFB6,NEFL,PRKCA,SLC7A5,SOD1,TPP2
SREBF1	0.00706	ACLY,ACSL4,ARF4,ATP5ME,CYB5A,ETHE1,FDPS,HSPA1A/HSPA1B,IMMT,IRS2,MT-ND1,NDUFS2,RDH11,RPLP0,RPS27,STXBP1,SUCLG1	306 (8)
CLOCK	0.00726	ACSL4,CLIP1,CPD,FGF1,GNAO1,HSD17B8,HSPH1,NADK2,NEBL,NEFM,OXSR1,PIP4K2C,RANGAP1,RAP2A,RCN2,SEC23A
Brd4	0.00729	COL4A1,COX7A2L,ENO1,GPI,HNRNPH1,PGAM1,PGK1,PKM,SLC25A22	282 (7)
ZBTB7B	0.00745	ACAA2,ACADM,ACADVL,HADHA,NDUFAB1,NDUFB8,UQCRC2
MTORC1	0.0076	FDPS,MAT2A,MBP,PFKP,PKM,UCHL1	280 (6)
PALMD	0.00798	ENO1,PGK1,PKM,TPI1
MAT1A	0.00798	ATP1B1,NDUFB8,SOD1,UQCRC1
SGPP2	0.00798	HSPA4,HSPA4L,HSPA8,HSPH1
YWHAG	0.00838	CCT6A,GPI,NAPA
SPTBN1	0.00838	ENO2,PFKP,PKM
LIMS1	0.00838	CRMP1,DNM1L,ILK
WNT3A	0.00866	ACADVL,ATP1B1,CALR,CDH2,COX5A,CYC1,IRS2,NCALD,NDUFA11,NDUFA12,NDUFB10,NDUFB6,NDUFB8,NDUFC2,NDUFS2,NDUFV1,RHOA,THY1,TUBB3,UQCRC1	299 (13)
ZFHX3	0.00886	GSTP1,NDUFS7,RPLP2,RPS14,RPS28,TUBA1A,TUBA1B,TUBB3
ZBED1	0.00903	RPL12,RPS6
INSL5	0.00903	ENO1,PFKM
AKAP11	0.00903	NDUFS4,RHOA
ARHGEF25	0.00903	RAC1,RHOA
NUBPL	0.00903	NDUFA13,NDUFV1
ATP5PO	0.00903	CDH2,NDUFS2
mir-144	0.00914	ABI1,PPP6C,RAB14,RAC1
G protein alpha	0.00942	CALR,COPB2,CRMP1,GNAZ,NAPB,SEC13,UBL4A,UQCC2
DSCAM	0.00942	CNTNAP1,GABBR2,PRKCB,SLC1A1,SYNGR3,TUBA4A,TUBB3,TUBB4A
AFAP1-AS1	0.0102	RAB10,RAB11B,RHOA
PYY	0.0102	IRS2,MDH2,TPI1
PCK1	0.0102	ACADM,ACADVL,IRS2
AIFM1	0.0102	NDUFA13,NDUFB6,NDUFS7
HES3	0.0103	ACTR10,EMC2,NEFL,SOD1,TUBA1A
NEUROD1	0.0106	ACTN4,NTRK3,PKM,RANGAP1,RHOA,SYP
CSF3	0.0109	ACTN1,CDK5,CST3,DLGAP1,DNM3,GABBR1,GRM5,HSPD1,NCDN,PRKCA,PRKCB,PRKCG,SH3GL3,SOD1
mir-210	0.0113	CDH2,GPD1L,ISCU,MACROH2A1,PDXK,PSAP,SH3BGRL,UBQLN1
mir-204	0.0114	CAMK2B,CAMK2D,GNB1,PRKCG,STXBP1,VAMP2
IL9	0.0114	ACTN1,ARPC4,DSTN,GRB2,MARCKS,SPTAN1
TXNIP	0.0114	CS,ENO1,GAPDH,MDH2,PGK1,TPI1
SMTNL1	0.0118	GAPDH,GLO1,HSP90AB1,PFKM
ACLY	0.0118	ATP5F1B,ATP5F1D,COX5A,NDUFA8
GABARAPL2	0.0118	BLVRB,CRYAB,PSAP,TPP1
GNA12	0.0121	GSTP1,PPP1CA,PPP1CC,PSMB5,RHOA,TXNRD1,WASL
RAPGEF1	0.0123	RAP1A,RAP2A,SRSF2
miR-487b-3p (miRNAs w/seed AUCGUAC)	0.0123	CS,MAP2K4,SAR1B
CYP1A1	0.0126	AP2M1,CBX3,COX6B1,ETHE1,LMNA,LMNB2,NDUFV1,NEFL
SPP1	0.0129	CDH2,COX7A2L,GCDH,HMOX2,ILK,MECR,NDRG2,NDUFB9,NDUFS4,NDUFS7,NDUFV1,S100A6,UQCRC2
LPIN1	0.0133	ACADM,ACADVL,APOE,FDPS
PYCR1	0.0133	CDH2,DNM1L
PGRMC2	0.0133	NDUFB8,UQCRC2
TUT1	0.0133	CDH13,NME1
TOP1MT	0.0133	NDUFB8,UQCRC2
Pzp	0.0133	APOE,LRP1
TP53RK	0.0133	PSMA3,PSMB5
CLDN10	0.0133	CDH2,NDUFS2
SAG	0.0133	SLC17A7,VAMP2
COX6A2	0.0133	SLC1A1,VDAC1
SIX2	0.0133	CAMK2B,ENO2,HSPD1,MAPK10,PGK1,TPI1
HNRNPH1	0.0136	COX5A,GNG2,LYSMD2,NDUFB10,NDUFV1
mir-142	0.0141	ABAT,ARF6,DSTN,H1-0,NADK2,NCKAP1,TBCC,VAMP2
PPARD	0.0142	ACAA2,ACADVL,ACSL6,APOE,BDH1,ENO1,ILK,LDHB,MAPK1,MAPK3,NDUFB10,OXCT1,PKM,S100A6,SCARB2,SORD,YWHAE
ABCC8	0.0146	ACADM,ACADVL,SOD1
TOR1A	0.0146	NEFL,PEA15,SIRT2
EFNB2	0.0146	MAPK1,MAPK3,SRC
miR-30a-3p (and other miRNAs w/seed UUUCAGU)	0.0148	ADD2,ANKFY1,SCN2A,TUBA1A,WDR44
TERC	0.0148	CDH2,GPI,H1-0,PRKCA,TUBB2A
Ubiquitin	0.0149	CRYAB,HSP90B1,HSPA4,HSPD1
AKT3	0.0149	HSPD1,RAC1,RPS6,TOMM70
GABARAP	0.0149	BLVRB,CRYAB,PSAP,TPP1
IFRD1	0.0149	LAMA2,PPIA,RPL22,SYN1
PSEN2	0.0149	ATP6V0D1,COX5A,COX7A2,GAPDH,GNB1,KCNAB2,MBP,THY1
GNRH1	0.0153	GNAQ,PPP1R9B,PPP3CA,RPLP1,RPLP2,RPSA
BMP7	0.0154	AP2A1,CDH2,DYNC1H1,FGF12,GRB2,ILK,INA,KLC1,MADD,MAPK3,OLFM1,PTPRS,SPTBN2,SYN2
GATA6	0.0154	ACTC1,ATP6V0A1,ATP6V0D1,ATP6V1C1,ATP6V1H,COL4A1,COX5A,DLST,FH,GPI,LDHB,PGK1,SUCLA2
NR3C1	0.016	ABI1,ACTN1,ACTN2,APOE,ATG4B,ATP1B1,BCKDHA,BIN1,CORO1C,CRYAB,DBT,DYNLL1,DYNLL2,ELMOD1,GRM5,GSTP1,HNRNPU,HSP90AB1,HSPA6,MAPK1,MAPK3,NRXN1,PAK1,PEA15,PPP1CA,PPP1R21,PPP3CA,PRKAR1B,PRKCB,RHOB,TUBA4A,UBE2K,WDR37,YWHAE,YWHAH
CUL4B	0.0162	COL4A1,GLO1,NME1,SOD1,TPI1
miR-23a-3p (and other miRNAs w/seed UCACAUU)	0.0166	ACSL6,GATD3/LOC102724023,MDH2,PFKM
CYB561A3	0.0171	COTL1,HSPA1A/HSPA1B,HSPA6
SLC6A3	0.0171	CDK5,DYNLL1,PSAP
HK2	0.0171	CDH2,NDUFB8,UQCRC2
MEF2C	0.0173	ACTC1,ACTN2,ATP5MG,BCAS1,CALR,CKB,HAPLN2,MBP,NDUFA5,NDUFB8,RYR2
Akt	0.0175	ATP5F1D,CDH2,CPD,GCDH,GPM6B,LMNA,MFN2,NCEH1,NDUFB8,NDUFV1,PEA15,PTPRS,RHOB,RPL13,RPL6,RPS16,RPS2,SLC7A5,SYT1,TMED10,UQCRC2
miR-1-3p (and other miRNAs w/seed GGAAUGU)	0.0177	ANXA2,ARCN1,ARF4,ATP6V0A1,ATP6V1B2,CORO1C,LIN7C,LRP1,SFXN1,SLC25A22,SLC44A1,SRSF9
WT1	0.0179	ACTN1,ATP5ME,CMPK1,COL4A1,ENO2,FDPS,FGF1,HSP90B1,LRP1,MAPRE2,NME1,PTPN9,SEC13,TARS1,WARS1
SH2D5	0.0182	RAC1,SH2D5
CDC14A	0.0182	CLDN11,TUBB3
HOXC-AS3	0.0182	PFKM,PKM
LDHB	0.0182	ATP5F1B,COX5A
CASQ2	0.0182	CALR,RYR2
SPTBN4	0.0182	ANK3,CAMK2D
GJA8	0.0182	CALR,IRS2
SLC6A2	0.0182	DYNLL1,PSAP
MYOC	0.0196	CNP,LAMA2,MBP,NEFM,PRKCB,S100B,VAPA
SBDS	0.0196	ADD2,CRMP1,GABBR2,HSP90AB1,HSPA6,NEFM,RAC1
NFYA	0.0196	ACLY,CALR,EPHX1,PGK1,PKM,PNPT1,RHOB
PROM1	0.0199	FDPS,PFKL,PKM
CCKBR	0.0199	CDH2,MAPK1,MAPK3
MXI1	0.0199	IMPDH2,IRS2,LARS1
BARX2	0.0199	ANLN,DYNLL1,FGF12
PLIN1	0.0199	ACADM,ACADVL,HADHA
HOXD10	0.0201	HEBP1,NEFM,NME1,PAK1,RHOB,RPSA
ZEB1	0.0203	CDH2,CKMT1A/CKMT1B,EHD1,MAP1B,PFKP,PKM,RPL30,UBQLN1
RAB1B	0.0204	ARF4,NAPA,SRP54,STXBP1
GABARAPL1	0.0204	BLVRB,CRYAB,PSAP,TPP1
CNR1	0.0213	APOE,ATP5PD,GLO1,HAGH,HPRT1,HSPA4,RAC1,S100A6,S100B,SOD1
Hsp90	0.0219	ACSL4,CARM1,HSPA1A/HSPA1B,RPS6,SRC,SYN1,SYP
YY1	0.0222	ACTC1,CALR,CBX3,CEND1,CRYAB,DMD,FDPS,MAT2A,NIPSNAP1,PFN2,PTPRA,RPL30,SFXN1,SLC25A4,SLC6A1,SRC,YWHAE
UBQLN2	0.0222	PSMA3,PSMA4,PSMB6,PSMC6,PSMD8
PRKDC	0.0225	ANLN,APOE,DNM1L,MFN2
BCYRN1	0.0225	NDUFAF3,RPL15,RPL18A,RPL35A
NFYB	0.0227	ACLY,ATP5F1B,CDH2,ELAVL1,GAPDH,L2HGDH,NUDT2,PPP1R7,PSMC6,RAB3C,RHOB,SEPTIN7,SLC8A2,UBE2D3,VPS52
NQO1	0.0228	ENO1,ENO2,GLS,MT-ND1,NDUFB8,PKM
PUM1	0.0229	ANK2,PTPRS,SYT1
miR-296-5p (miRNAs w/seed GGGCCCC)	0.0229	HGS,LYPLA2,NUMBL
CENPN	0.0238	ENO1,PKM
NUAK1	0.0238	COX6B1,NDUFS4
GABBR2	0.0238	GABBR1,GABBR2
FBXO2	0.0238	FBXO2,SLC17A7
UBR1	0.0238	NEFL,NEFM
DENR	0.0238	ABLIM1,CUL5
CIP2A	0.0242	CRYAB,LDHB,NCL,PKM,SLC25A4,TUBA4A
FANCC	0.0242	ATP1B1,CAMK2B,HSPA4,MAP1B,PCLO,PRKCB
GDNF	0.0242	DPYSL2,GNB1,KLC1,LMNB2,RPSA,TUBB4A
IRF4	0.0242	AP3M2,GRB2,HSPA8,PDCD6,PRKCA,RAB7A,RAC1,RHOA,RHOB,RPL6,SCN2A,YWHAH
IKBKE	0.0243	ACLY,DLST,MAT2A,PDK3,PFKL,PGK1,TPI1
YWHAZ	0.0247	HSP90B1,NDUFB8,SLC25A4,UQCC2
COL5A1	0.0247	APOE,CALR,PKM,S100A6
SCAP	0.0256	ACAA2,ACLY,ACSL4,CYB5A,EIF2S1,FDPS,RDH11
Ngf	0.0257	ANXA2,ENO2,PRKCA,STMN2,THY1,TUBB3
STX18	0.0257	ANLN,ARF6,DPYSL3,H2AZ2,HNRNPU,ILF3,RPA3,SPTBN1
PPOX	0.0261	COX6B1,COX6C,CYC1
SPZ1	0.0261	CDH2,MAPK1,MAPK3
SP100	0.0261	HSPA6,HSPA8,THY1
miR-210-3p (miRNAs w/seed UGUGCGU)	0.0261	GPD1L,ISCU,PFKL
miR-293-5p (and other miRNAs w/seed CUCAAAC)	0.0261	MADD,MAPK1,VSNL1
ADM2	0.0261	COX5B,NDUFB8,UQCRC2
HNRNPA1	0.0261	EIF2AK2,ILK,PKM
CASR	0.0272	ANLN,CLIP1,COL4A1,GABBR1,GABBR2,GNAI2,PPP1CA,RAC1,SRC
PTN	0.0273	ACADVL,ACAT2,ACLY,HADHA,MBP,PFKL
CREM	0.0279	ACTC1,APOE,CDK5,HSPA4,INA,IRS2,PDXK,PGK1,RHOB,RYR2
FAS	0.0284	ANXA2,ARFGAP1,CAMK2B,COL4A1,DGKZ,GNAI2,HSPD1,INPP4A,MAP2K4,NECTIN1,PIP4K2B,PPFIA1,PPP1CC,PRKCB,PRKDC,RHEB,SPTBN1,TUBA4A,TWF2
F2	0.0284	AKR1B1,CALR,COL4A1,CORO1C,COTL1,ERP29,MAPK3,RAB3A,RAC1,RHOA,RHOB,RNH1,S100B,SYP,TUBB3
CHD8	0.0289	ANKFY1,DYNLL1,HSP90AB1,MAPK3,TUBA1B,TUBB3
DYSF	0.0298	ACLY,ACTG1,ACTR3,ANXA2,CORO1C,HSPA1A/HSPA1B,PSAP
SREBF2	0.0298	ACAA2,ACLY,CYB5A,FDPS,IRS2,LRP1,RDH11
AAMDC	0.0299	MAT2A,SHMT2
TRIB2	0.0299	ENO2,SYP
UBR2	0.0299	NEFL,NEFM
CACNA1C	0.0299	ANXA2,ENO1
Presenilin	0.0299	FKBP8,RYR2
BCKDK	0.0299	BCKDK,MBP
SLC18A2	0.0299	DYNLL1,PSAP
ZIC2	0.0299	APOE,EPHA4
mir-483	0.0299	CKB,RAC1
miR-126a-3p (and other miRNAs w/seed CGUACCG)	0.0299	CRKL,TOM1
RALBP1	0.0299	COL4A1,GAPDH
USP37	0.0299	STMN2,SYN1
IP6K2	0.0299	CYC1,NCKIPSD
ERMN	0.031	CNP
Ggt	0.031	SLC7A5
RhoGap	0.031	RHOA
thymidine phosphorylase	0.031	MARCKS
Clathrin	0.031	CKAP5
G-protein gamma	0.031	SRC
G-protein beta	0.031	SRC
tubulin (complex)	0.031	GNAQ
DIS3L2	0.031	RAC1
ASB9	0.031	CKB
TNS1	0.031	RHOA
DNAJA4	0.031	APOE
TTL	0.031	CLIP1
KIF21A	0.031	MAP1B
SV2B	0.031	SYT1
RND2	0.031	RHOB
Lamin b	0.031	LMNA
GAMT	0.031	CKB
IPCEF1	0.031	ARF6
CCM2	0.031	RHOA
MPP3	0.031	NECTIN1
RPL34-DT	0.031	ACAA2
KCTD10	0.031	RHOB
HNRNPH3	0.031	HSPA1A/HSPA1B
MIGA2	0.031	MACROH2A1
RIC8A	0.031	GNAQ
CHCHD6	0.031	IMMT
NuRD	0.031	GSTP1
MBNL2	0.031	ABLIM1
thymidine kinase	0.031	PRKDC
Rho gdi	0.031	RHOB
DOCK1	0.031	RAC1
SYN1	0.031	SYN3
MYO5A	0.031	NEFL
ARHGAP26	0.031	RHOA
PAIP2	0.031	CAMK2A
EHD4	0.031	EHD1
PPP1R9B	0.031	PPP1CA
SYP	0.031	VAMP2
PJA1	0.031	SPTBN1
RGL1	0.031	PPP1CA
SYN2	0.031	SYN3
JAKMIP1	0.031	GABBR2
ADARB1	0.031	PRPS1
HSD17B10	0.031	SH3GL2
miR-27b-5p (miRNAs w/seed GAGCUUA)	0.031	ATP2B1
mir-542	0.031	ILK
miR-133a-5p (and other miRNAs w/seed CUGGUAA)	0.031	RHOA
miR-214-5p (miRNAs w/seed GCCUGUC)	0.031	RAB14
miR-634 (miRNAs w/seed ACCAGCA)	0.031	GRB2
miR-642a-5p (miRNAs w/seed UCCCUCU)	0.031	SHMT2
miR-3584-5p (and other miRNAs w/seed GGAGGAG)	0.031	NTRK3
AMPH	0.031	BIN1
LY6D	0.031	GFUS
PSMA1	0.031	GSTP1
ATP5F1A	0.031	MACROH2A1
RHPN2	0.031	RHOA
ORC4	0.031	LMNB2
DAAM1	0.031	RHOA
RASGRP2	0.031	RAP2A
ANK2	0.031	SPTBN1
TRIO	0.031	RHOA
Uchl1os	0.031	UCHL1
ORC3	0.031	LMNB2
ATP6V1B1	0.031	ATP6V1B2
LIN7B	0.031	LIN7C
ALS2	0.031	RAC1
SPEG	0.031	DNM2
LIN7A	0.031	LIN7C
TPM2	0.031	RHOA
OPRL1	0.031	PPP3CA
LINC02932	0.031	HSPA1A/HSPA1B
Gm17251	0.031	RAB11B
CRP	0.0316	PRKCA,PRKCB,PRKCG,PSMC6,UBE2D3
ARID1A	0.0321	ACTN1,ATP5F1D,ATP5PF,CKB,COX6B1,DPYSL3,EEF1A2,HIBCH,IRS2,NADK2,PGAM1,PGK1,PKM,SPR
ZNF217	0.0323	ANK3,ATL1,DPP6,NEFL,SEC14L2,VSNL1
Hif1	0.0323	ENO1,GPI,HTRA2,PFKL,PGK1,PKM
KIF3A	0.0332	ACAT2,ACLY,FDPS
TWNK	0.0332	MT-ND1,NDUFB8,UQCRC2
Ige	0.0341	ABAT,ACSL4,ACTN1,BCAT1,ENO2,HSPD1,KLC1,NAPA,PEA15,PEBP1,PIP4K2B,PRDX1,PRKCA,PTPN9,PTPRS,RAB7A,SLC9A3R1
MAP2K7	0.0359	KLC1,MAP2K4,PPP1R7,RHOB,RPS6
FGF21	0.036	ACADM,ACLY,BDH1,CS,IRS2,ME1
Cd33	0.0367	ACTR3B,TMEM163
LINC01139	0.0367	MAPK1,PKM
POMGNT1	0.0367	CDH2,LAMA2
TRPM8	0.0367	HSPA1A/HSPA1B,SOD1
LPCAT3	0.0367	ACSL4,EIF2S1
SEMA3A	0.0367	MAP1B,RHOA
RANBP9	0.0367	RAB3A,SYP
IGBP1	0.0367	ELAVL1,RAC1
KCNJ11	0.0367	ACADM,ACADVL
CHRNA9	0.0367	GABBR1,GABRA1
RCOR2	0.0367	INA,SCN2A
WNT7A	0.0371	CDH2,FGF1,SYN1
RPTOR	0.0372	ACADM,ATP5F1D,ENO1,FDPS,GCDH,GPI,PKM,RPS6,TPI1
TNF	0.0373	AAK1,ACADM,ACADVL,ACSL4,AIMP1,AKR1B1,ANK3,APOE,ARF4,ARHGAP23,ARL6IP5,ATP1A1,ATP2B1,ATP5PF,BCKDHA,BLVRA,CALR,CDH13,CDH2,CLDN11,CNP,COL4A1,COTL1,CRYAB,DBT,DMD,EHD1,EIF2AK2,ELAVL1,FDPS,GABRA1,GATD3/LOC102724023,GIT1,GLS,GNAI1,GNAI2,GNG2,GNL1,GSTP1,HMGB1,HPRT1,HSP90AB1,HSP90B1,HSPA1A/HSPA1B,HSPA4,HSPA8,HSPD1,ILK,IRS2,KARS1,LRP1,MAP2K4,MAPK1,MAT2A,MBP,NEFM,NME1,PDK3,PKM,PLAA,PLD3,PNPLA8,PRKCA,PRKDC,RA…
NORAD	0.0376	COL4A1,RHOA,RHOB,SEC14L2
NF1	0.0376	ARL6IP5,NCL,NDUFA13,NDUFB8
TCOF1	0.0378	AKR1B1,ANXA2,HNRNPDL,NCALD,PSMC6,SH3BGRL,TXNRD1
PTPRR	0.0395	CDC37,LRP1,PFKL,RAB5B,RUVBL2,SLC44A2,UQCRC1
TSC2	0.0397	ANXA2,ATP6V1A,ATP6V1B2,CRYAB,IRS2,LDHB,NTRK3,PRKCA,PSMB5,S100A6
NR3C2	0.04	APOE,ATP1B1,FKBP1A,HMOX2,NDRG2,NRXN1,PDHB,TUBA4A,TUBB3
ASXL1	0.0406	ENO2,PGK1,RAB12,RPL22
KEAP1	0.0406	GBE1,GNAI2,GSTP1,PRDX1
HOXC6	0.0406	CYRIA,PAK1,SEPTIN7,SLC44A1
APOA1	0.0406	APOE,ATP5F1B,CYC1,MFN2,RAC1
DDX4	0.0412	ABI1,DNM1,KIFAP3
POR	0.0427	ACADVL,ACAT2,ACLY,ACTG1,BDH1,CYB5B,ETHE1,FDPS,FGF1,HSPH1,SGTA
PPP3R1	0.0431	ACTR3B,H1-0,LYNX1,NCKAP1,RYR2
IGF1	0.0435	ACTN2,AKR1B1,ATP2B3,CNP,CRYAB,DMD,EIF2AK2,EIF4E,GAPDH,HSPA1A/HSPA1B,HSPA4,IRS2,MAPK1,MAPK3,MBP,PDXK,PEBP1,PKM,PPP3CA,RYR2,S100B,SEC23A,SIRT2,SRSF3,SYN1,THY1,TUBB3
SLC27A2	0.0437	ACAA2,ACADM,HADHA,ME1
NFE2L1	0.0437	ACSL4,GSTP1,PSMB5,PSMB6
CPT1C	0.0439	ACADM,CS
HTR2B	0.0439	CDH2,SLC25A4
LAMTOR1	0.0439	IMPDH2,RHOA
KRT19	0.0439	EIF2S1,ERP29
miR-541-5p (miRNAs w/seed AGGGAUU)	0.0439	CS,SAR1B
miR-185-5p (and other miRNAs w/seed GGAGAGA)	0.0439	CORO2B,RHOA
TRAF7	0.0439	RAC1,RHOA
RBFOX2	0.0439	SCN8A,SRC
S100P	0.0439	COTL1,S100A6
Growth hormone	0.0442	AKR1A1,AKR1B1,APOE,CYB5B,FDPS,GCDH,GSTP1,NDRG2,RAB3A,S100B,SOD1,TKT,TUBA1A
FGFR1	0.0445	COL4A1,EIF4E,FGF1,HSP90B1,MBP,PTPRA,RPS6,TUBB3
PPARA	0.0447	ACAA2,ACADM,ACADVL,ACAT2,ANXA2,APOE,ATP5F1B,BCKDK,CS,CYB5B,DYNLL1,ETHE1,FDPS,GLS,GSTP1,HADHA,MAT2A,ME2,SCAMP1,SORD,TPP1,UQCRC1
mir-7	0.0455	CDH2,EIF4E,IRS2
SP1	0.048	APOE,ATP5F1B,CDH2,CKB,CRYAB,CYC1,DMD,DNM1,EIF2AK2,GNAI2,HADHA,HINT1,MAT2A,MFN2,PABPC1,PGK1,PKM,PLAA,PNPT1,PRKAR2B,PRKCA,PRKCB,SLC25A4,SLC25A5,SOD1,SRC,TXNRD1
SIN3A	0.0483	GSTP1,INA,MAP4,NCL,SCN2A
TFEB	0.0556	ACAA2,ACADM,ASAH1,ATP2B1,ATP6V1A,ATP6V1B2,ATP6V1C1,ATP6V1H,CHCHD6,PSAP,RAB7A,RANGAP1,TPP1,VPS26A,VPS33A
RET	0.0564	ACTC1,CRYAB,DNAJB2,DPYSL2,HSPA1A/HSPA1B,HSPA8,HSPD1,HSPH1,STMN2
MITF	0.0676	ACO2,APOE,ASAH1,ATP1A1,ATP6V1B2,ATP6V1C1,GPM6B,GPRIN1,MBP,QDPR,RAB7A,RPA3,STXBP1
RHO	0.0694	ACADM,AP2A2,DPYSL3,GNB1,S100A6
HDL	0.0908	ATP5F1B,CYC1,MFN2,RAC1
PLG	0.091	PRKAR2B,RAB7A,RAC1,RHOA,VDAC1
mir-155	0.0931	ANXA2,CDH2,DNAJA2,GAPDH,GPI,PGAM1,PKM,RHEB
VEGFB	0.0955	PRDX1,PRDX5,SOD1,TXNRD1
DNMT3A	0.102	ACTC1,CAMK2A,GNAO1,GRB2,PDE1A,PRKAR2B,PRKCB,RYR2,S100A1,SLC8A2
NTRK2	0.111	DNM2,RAB3A,SYN1,SYP,SYT1
SRF	0.136	ACTC1,ACTG1,ACTN1,ACTR3,DMD,DSTN,FGF1,FGF12,LRP1,MAPK10,NECTIN1,PPIA,RNH1,SND1,SPTBN2,WDR1
LRRFIP2	0.143	AKR1B1,EEF1A2,SLC7A5,TPP2,WASF3
ELAVL1	0.145	CDH2,ELAVL1,KHSRP,MAT2A,NCL,NDUFB8,PSAP,RPL13,RPS14,RPS6,WARS1
ZBTB16	0.151	ATP6V1A,CD81,EIF2AK2,GATM,GBE1,ME1,ME3,MPI,NDUFB5,PDXK
TCF4	0.161	CCT6A,DSTN,FARSB,FKBP8,GRPEL1,H1-0,HSP90B1,HSPBP1,LRP1,NDUFB4,PACSIN1,RPL35A,RPL7,RUVBL2,WARS1
EBF1	0.163	MAPK1,MAPK10,PFKP,PPP1CA,PRKAR1B,PRKAR2A,PRKAR2B,RHEB
HNF1A	0.194	ACAT2,AIMP1,CYB5A,CYB5B,FH,GATM,GBE1,ME3,NAPA,NDUFS2,PFKL,PFKP,PGK1,SRC,TARS1,TMED10,TMOD2,TPI1,UQCRC2
ERBB2	0.196	ACAA2,ACSL4,ANXA2,ATP6V1A,B4GAT1,CDC37,CDH2,CHDH,COL4A1,CPD,CSE1L,ETFB,GBE1,GLO1,GLS,GNAI1,GPM6B,HNRNPK,HSPA1A/HSPA1B,ILK,MAP1B,MAP4,NDUFAB1,NDUFV1,PFN2,PGK1,PRPS1,PSMD8,PTPRS,RHOB,RPS10,S100A6,SLC7A5,SRC,THY1,TUBA1A,TUBB4A,WFS1
mir-27	0.204	ACLY,ATP2B1,MAP2K4,PSAP
CCL5	0.23	CDC37,MAPK1,MAPK3,SOD1
CSF1	0.24	APOE,EIF2AK2,ENO1,FDPS,GLS,GPI,HSP90B1,PFKL,PKM,RAB5B,RHOA,SLC7A5,TPI1,TPT1
ERK1/2	0.271	ASAH1,ATP1A3,CALR,ENO1,IRS2,MAPK1,MAPK3,PKM,PSMB6,RAC1,S100A6,SOD1
LDL	0.276	APOE,CAMK2B,FDPS,GNAI1,HSP90B1,HSPA6,LRP1,NME1,RYR2,SOD1,UBE2K
IFNGR1	0.301	DNAJB2,DNM1L,HMOX2,LDHB,OLA1,PRKCG,RUVBL2
NR4A3	0.327	MFN2,NDUFA5,NDUFB8,UQCRC2
ILF3	0.334	ACAT2,ACTG1,FDPS,ILF2
KLF3	0.335	APOE,ARFGAP2,ARPC4,CAMK2D,CYRIA,GSTP1,HNRNPDL,HNRNPH1,PFKP,RAB7A,RAP1GAP2,SEPTIN6,TUBA1A
PSMB11	0.341	CYB5B,HSPA1A/HSPA1B,MT-ND1,PRKCB,RHOB
CXCL12	0.342	ARPC4,MARCKS,RANGAP1,RAP1A,RYR2,SEPTIN7,SSBP1,STRAP
THRB	0.356	ATP1A3,ATP5MG,CTBP1,FDPS,GDI1,ILK,MAPK3,MBP,ME1,NME1,YWHAE
PRMT1	0.411	ACADM,CDH2,CNP,MBP
FOXO3	0.46	ACLY,ATG4B,COL4A1,DNM1L,ENO2,IMPDH2,IRS2,LARS1,PAK1,PRDX5,RTN3,SOD1
SMAD3	0.471	ABI2,ACLY,CDH2,COL4A1,GLS,HSP90B1,PFKP,RAC1,RHOB,RPS6,SLC25A4
MED1	0.531	ACLY,CLTC,GSTP1,HPRT1,NCL,SEPTIN6,VDAC1
CDKN1B	0.564	CCT6A,RAB3A,RYR2,SOD1
Vegf	1	ARHGAP23,CRYAB,CSE1L,EPHA4,PRKCB,RAC1
ERK	1	ACTN1,DPYSL2,EIF2AK2,SPTBN1,TUBA1A
LEF1	1	ACSBG1,ATP6V0A1,ENO2,EPHX1,GNAO1,LYSMD2,NUMBL,SCAMP1,SH3GL3
IKBKB	1	CDH13,ILK,MAT2A,MBP,PLD3,SLC16A2,STXBP1
GATA4	1	ACTC1,ACTN2,EPHX1,GPI,PFKP,PGAM1,RYR2
POU5F1	1	CDH2,ENO1,GPI,NCKAP1,PFKL,PFKM,PFKP,PSAP,SRC,TXNRD1
KLF4	1	ACTC1,MRPL19,NCKAP1,PFKP,TXNRD1
TGM2	1	EHD1,FARSB,PAK1,PALS2
FOXM1	1	CAMK2D,CDH2,IPO7,PGK1
NRAS	1	ACADM,EPHX1,PPP1R7,RHOB,SV2B,TUBB2A
MAP3K8	1	APOE,DNAJA2,GNG4,RAB3A
NLRP3	1	CAMK2A,PPME1,PRKDC,UBE2N
RELA	1	ACTN4,AP3M2,APOE,BLVRA,CRYAB,HSP90B1,MAT2A,PFKM,PKM,S100A6,SBF1,SCN2A,TUBB3,WASF3
HGF	1	ANK3,COL4A1,CRYAB,CSE1L,DYNLL1,EPHA4,MAT2A,PGAM1,PGK1,PRKDC,RAC1,RHOB,SLC9A3R1,YWHAH
CITED2	1	CYRIA,PGK1,RAPGEF2,WARS1
BMP2	1	DPYSL2,FGF12,NTRK3,RPA3,TUBB3

## Sheet: Supplementary Table 7
Gene	Disease	MOI	SOP	Contribution	Classification	Last Eval.
NPRL3	focal epilepsy	AD	SOP9	Primary	Strong	10/18/2022
ALG13	developmental and epileptic encephalopathy	XL	SOP5	Primary	Definitive	04/19/2018
ARX	developmental and epileptic encephalopathy	XL	SOP6	Primary	Definitive	06/04/2019
ATP1A2	familial or sporadic hemiplegic migraine	AD	SOP8	Primary	Definitive	03/02/2021
BRAT1	neonatal-onset encephalopathy with rigidity and seizures	AR	SOP8	Primary	Definitive	09/13/2022
CHD2	complex neurodevelopmental disorder	AD	SOP5	Primary	Definitive	07/18/2018
CHRNA4	sleep-related hypermotor epilepsy	AD	SOP7	Primary	Definitive	02/18/2020
CHRNB2	sleep-related hypermotor epilepsy	AD	SOP9	Primary	Definitive	02/07/2023
CLN3	neuronal ceroid lipofuscinosis	AR	SOP9	Primary	Definitive	04/04/2023
CLN5	neuronal ceroid lipofuscinosis	AR	SOP8	Primary	Definitive	09/08/2021
CLN6	neuronal ceroid lipofuscinosis	AR	SOP7	Primary	Definitive	12/01/2020
CLN8	neuronal ceroid lipofuscinosis	AR	SOP7	Primary	Definitive	09/07/2020
CNTNAP2	complex neurodevelopmental disorder	AR	SOP8	Primary	Definitive	06/15/2021
CSTB	Unverricht-Lundborg syndrome	AR	SOP8	Primary	Definitive	06/16/2020
CTSD	neuronal ceroid lipofuscinosis	AR	SOP7	Primary	Definitive	11/03/2020
CTSF	adult neuronal ceroid lipofuscinosis	AR	SOP8	Primary	Definitive	04/21/2022
DEPDC5	focal epilepsy	AD	SOP9	Primary	Definitive	08/07/2018
DNM1	developmental and epileptic encephalopathy	AD	SOP5	Primary	Definitive	12/13/2016
DOCK7	developmental and epileptic encephalopathy	AR	SOP8	Primary	Definitive	07/28/2021
EEF1A2	complex neurodevelopmental disorder	AD	SOP6	Primary	Definitive	03/19/2019
EPM2A	Lafora disease	AR	SOP7	Primary	Definitive	05/23/2020
GABRA1	developmental and epileptic encephalopathy	AD	SOP6	Primary	Definitive	05/21/2019
GABRB3	developmental and epileptic encephalopathy	AD	SOP6	Primary	Definitive	02/05/2019
GABRG2	epilepsy	AD	SOP7	Primary	Definitive	01/21/2020
GNAO1	developmental and epileptic encephalopathy	AD	SOP6	Primary	Definitive	12/18/2018
GRIN1	complex neurodevelopmental disorder	AD	SOP6	Primary	Definitive	11/20/2018
GRIN2A	complex neurodevelopmental disorder	AD	SOP6	Primary	Definitive	07/16/2019
GRIN2B	complex neurodevelopmental disorder	AD	SOP6	Primary	Definitive	03/19/2019
GRIN2D	complex neurodevelopmental disorder	AD	SOP8	Primary	Definitive	03/15/2022
GRN	neuronal ceroid lipofuscinosis	AR	SOP9	Primary	Definitive	01/03/2023
KCNA1	episodic ataxia type 1	AD	SOP9	Primary	Definitive	03/07/2023
KCNA2	developmental and epileptic encephalopathy	AD	SOP5	Primary	Definitive	05/18/2022
KCNB1	complex neurodevelopmental disorder	AD	SOP6	Primary	Definitive	04/16/2019
KCNC1	progressive myoclonus epilepsy	AD	SOP9	Primary	Definitive	11/07/2022
KCNH5	infantile-onset epilepsy	AD	SOP9	Primary	Definitive	11/15/2022
KCNMA1	generalized epilepsy-paroxysmal dyskinesia syndrome	AD	SOP8	Primary	Definitive	03/08/2022
KCNQ2	neonatal-onset developmental and epileptic encephalopathy	AD	SOP9	Primary	Definitive	06/21/2022
KCNT1	childhood-onset epilepsy syndrome	AD	SOP9	Primary	Definitive	08/16/2022
KCTD7	progressive myoclonus epilepsy	AR	SOP9	Primary	Definitive	09/07/2022
LGI1	Autosomal dominant epilepsy with auditory features	AD	SOP7	Secondary	Definitive	07/07/2020
MFSD8	neuronal ceroid lipofuscinosis	AR	SOP8	Primary	Definitive	12/15/2020
NHLRC1	Lafora disease	AR	SOP7	Primary	Definitive	03/03/2020
PCDH19	X-linked complex neurodevelopmental disorder	XL	SOP6	Primary	Definitive	09/04/2018
PIGO	complex neurodevelopmental disorder	AR	SOP8	Primary	Definitive	10/21/2021
PLCB1	developmental and epileptic encephalopathy	AR	SOP7	Primary	Definitive	09/18/2020
PNKP	microcephaly, seizures, and developmental delay	AR	SOP7	Primary	Definitive	04/17/2020
PNPO	pyridoxal phosphate-responsive seizures	AR	SOP8	Primary	Definitive	12/15/2020
PPT1	neuronal ceroid lipofuscinosis	AR	SOP9	Primary	Definitive	06/16/2020
PRRT2	infantile convulsions and choreoathetosis	AD	SOP7	Primary	Definitive	01/21/2020
PURA	complex neurodevelopmental disorder	AD	SOP6	Primary	Definitive	12/18/2018
ROGDI	amelocerebrohypohidrotic syndrome	AR	SOP9	Primary	Definitive	06/21/2022
SCARB2	progressive myoclonus epilepsy	AR	SOP7	Primary	Definitive	08/23/2020
SCN1A	generalized epilepsy with febrile seizures plus	AD	SOP6	Primary	Definitive	09/06/2019
SCN1B	generalized epilepsy with febrile seizures plus	AD	SOP9	Primary	Definitive	12/13/2022
SCN2A	complex neurodevelopmental disorder	AD	SOP6	Primary	Definitive	05/07/2019
SCN3A	developmental and epileptic encephalopathy	AD	SOP8	Primary	Definitive	05/09/2022
SCN8A	complex neurodevelopmental disorder	AD	SOP5	Primary	Definitive	07/18/2018
SERPINI1	progressive myoclonus epilepsy	AD	SOP9	Primary	Definitive	06/05/2022
SLC25A22	developmental and epileptic encephalopathy	AR	SOP7	Primary	Definitive	05/19/2020
SLC35A2	X-linked complex neurodevelopmental disorder	XL	SOP8	Primary	Definitive	04/23/2021
SPTAN1	developmental and epileptic encephalopathy	AD	SOP7	Primary	Definitive	01/17/2019
ST3GAL5	GM3 synthase deficiency	AR	SOP9	Primary	Definitive	04/05/2022
STXBP1	developmental and epileptic encephalopathy	AD	SOP5	Primary	Definitive	10/20/2017
SYNGAP1	complex neurodevelopmental disorder	AD	SOP6	Primary	Definitive	04/02/2019
SYNJ1	developmental and epileptic encephalopathy	AR	SOP8	Primary	Definitive	02/10/2022
SZT2	developmental and epileptic encephalopathy	AR	SOP8	Primary	Definitive	02/02/2021
TPP1	neuronal ceroid lipofuscinosis	AR	SOP7	Primary	Definitive	09/26/2020
WDR45	X-linked complex neurodevelopmental disorder	XL	SOP7	Primary	Definitive	06/28/2019
WWOX	developmental and epileptic encephalopathy	AR	SOP8	Primary	Definitive	08/03/2021

## Sheet: Supplementary Table 8
	ID	Description	pvalue	p.adjust	qvalue	geneID	Count
GO:0005746	GO:0005746	mitochondrial respirasome	4.75653e-17	1.88834e-14	1.14658e-14	COX5B/NDUFB10/NDUFV1/COX5A/COX6B1/COX7A2/COX7A2L/CYC1/NDUFA11/NDUFA12/NDUFA13/NDUFA5/NDUFA8/NDUFAB1/NDUFB4/NDUFB5/NDUFB6/NDUFB8/NDUFB9/NDUFS2/NDUFS7/NNT/UQCRC1/UQCRC2/UQCRQ	25
GO:0070469	GO:0070469	respirasome	1.65721e-16	3.28956e-14	1.99737e-14	COX5B/NDUFB10/NDUFV1/COX5A/COX6B1/COX7A2/COX7A2L/CYC1/NDUFA11/NDUFA12/NDUFA13/NDUFA5/NDUFA8/NDUFAB1/NDUFB4/NDUFB5/NDUFB6/NDUFB8/NDUFB9/NDUFS2/NDUFS7/NNT/UQCRC1/UQCRC2/UQCRQ	25
GO:0098803	GO:0098803	respiratory chain complex	6.26746e-16	8.29394e-14	5.03596e-14	COX5B/NDUFB10/NDUFV1/COX5A/COX6B1/COX7A2/COX7A2L/CYC1/NDUFA11/NDUFA12/NDUFA13/NDUFA5/NDUFA8/NDUFAB1/NDUFB4/NDUFB5/NDUFB6/NDUFB8/NDUFB9/NDUFS2/NDUFS7/UQCRC1/UQCRC2/UQCRQ	24
GO:0098793	GO:0098793	presynapse	1.24508e-15	1.23575e-13	7.50326e-14	AP3B2/ATP6V0D1/ATP6V1B2/ATP6V1H/CDK5/DNM1/SEPTIN6/STXBP1/VAMP2/AAK1/ACTG1/AP2M1/AP3M2/ATP1A3/ATP2B1/ATP2B3/ATP6V0A1/ATP6V1A/ATP6V1C1/BIN1/CADM3/CNTNAP1/DBNL/DMXL2/DNM1L/DNM3/EPHA4/GIT1/NAPA/NECAP1/NECTIN1/PACSIN1/PCLO/PIP5K1C/PPP1CA/PRKCB/PRKCG/PTPRS/RAB3C/RAB5B/RAB7A/SCAMP1/SCAMP5/SCN2A/SEPTIN8/SH3GL3/SLC17A7/SLC8A2/SPTBN2/SV2B/SYN1/SYN3/SYNJ1/SYP/SYT1	55
GO:0098800	GO:0098800	inner mitochondrial membrane protein complex	5.2059e-15	4.13349e-13	2.50979e-13	COX5B/NDUFB10/NDUFV1/APOO/ATP5F1B/ATP5MG/COX5A/COX6B1/COX7A2/COX7A2L/CYC1/IMMT/MICOS13/NDUFA11/NDUFA12/NDUFA13/NDUFA5/NDUFA8/NDUFAB1/NDUFB4/NDUFB5/NDUFB6/NDUFB8/NDUFB9/NDUFS2/NDUFS7/SLC25A6/UQCRC1/UQCRC2/UQCRQ	30
GO:0098798	GO:0098798	mitochondrial protein-containing complex	4.94288e-12	2.88334e-10	1.75072e-10	COX5B/NDUFB10/NDUFV1/PDHB/APOO/ATP5F1B/ATP5MG/COX5A/COX6B1/COX7A2/COX7A2L/CYC1/DBT/IDH3G/IMMT/MICOS13/NDUFA11/NDUFA12/NDUFA13/NDUFA5/NDUFA8/NDUFAB1/NDUFB4/NDUFB5/NDUFB6/NDUFB8/NDUFB9/NDUFS2/NDUFS7/SLC25A4/SLC25A5/SLC25A6/SUCLG1/TOMM70/UQCRC1/UQCRC2/UQCRQ/VDAC1	38
GO:0030672	GO:0030672	synaptic vesicle membrane	5.81025e-12	2.88334e-10	1.75072e-10	ATP6V0D1/ATP6V1B2/VAMP2/ATP2B1/ATP6V0A1/ATP6V1A/ATP6V1C1/BIN1/DMXL2/DNM1L/PTPRS/RAB3C/RAB5B/RAB7A/SCAMP1/SCAMP5/SEPTIN8/SLC17A7/SV2B/SYN1/SYN3/SYP/SYT1	23
GO:0099501	GO:0099501	exocytic vesicle membrane	5.81025e-12	2.88334e-10	1.75072e-10	ATP6V0D1/ATP6V1B2/VAMP2/ATP2B1/ATP6V0A1/ATP6V1A/ATP6V1C1/BIN1/DMXL2/DNM1L/PTPRS/RAB3C/RAB5B/RAB7A/SCAMP1/SCAMP5/SEPTIN8/SLC17A7/SV2B/SYN1/SYN3/SYP/SYT1	23
GO:0005747	GO:0005747	mitochondrial respiratory chain complex I	8.58205e-11	3.09734e-09	1.88066e-09	NDUFB10/NDUFV1/NDUFA11/NDUFA12/NDUFA13/NDUFA5/NDUFA8/NDUFAB1/NDUFB4/NDUFB5/NDUFB6/NDUFB8/NDUFB9/NDUFS2/NDUFS7	15
GO:0030964	GO:0030964	NADH dehydrogenase complex	8.58205e-11	3.09734e-09	1.88066e-09	NDUFB10/NDUFV1/NDUFA11/NDUFA12/NDUFA13/NDUFA5/NDUFA8/NDUFAB1/NDUFB4/NDUFB5/NDUFB6/NDUFB8/NDUFB9/NDUFS2/NDUFS7	15
GO:0045271	GO:0045271	respiratory chain complex I	8.58205e-11	3.09734e-09	1.88066e-09	NDUFB10/NDUFV1/NDUFA11/NDUFA12/NDUFA13/NDUFA5/NDUFA8/NDUFAB1/NDUFB4/NDUFB5/NDUFB6/NDUFB8/NDUFB9/NDUFS2/NDUFS7	15
GO:0030658	GO:0030658	transport vesicle membrane	9.67019e-11	3.19922e-09	1.94252e-09	ATP6V0D1/ATP6V1B2/VAMP2/AP2A1/ATP2B1/ATP6V0A1/ATP6V1A/ATP6V1C1/BIN1/CLTC/DMXL2/DNM1L/NCALD/PDCD6/PTPRS/RAB3C/RAB5B/RAB7A/SCAMP1/SCAMP5/SEPTIN8/SLC17A7/SV2B/SYN1/SYN3/SYP/SYT1/TMED10	28
GO:1902495	GO:1902495	transmembrane transporter complex	1.22086e-10	3.72832e-09	2.26378e-09	ATP6V0D1/ATP6V1H/NDUFB10/NDUFV1/ATP1A1/ATP1A3/ATP1B1/ATP6V1A/ATP6V1C1/CYC1/DPP6/FKBP1A/NDUFA11/NDUFA12/NDUFA13/NDUFA5/NDUFA8/NDUFAB1/NDUFB4/NDUFB5/NDUFB6/NDUFB8/NDUFB9/NDUFS2/NDUFS7/RYR2/SCN2A/SLC17A7/UQCRC1/UQCRC2/UQCRQ	31
GO:0005743	GO:0005743	mitochondrial inner membrane	1.94841e-10	5.52514e-09	3.35478e-09	COX5B/NDUFB10/NDUFV1/APOO/ATAD3A/ATP5F1B/ATP5MG/BDH1/COX5A/COX6B1/COX7A2/COX7A2L/CYC1/HSPD1/IMMT/L2HGDH/MICOS13/NDUFA11/NDUFA12/NDUFA13/NDUFA5/NDUFA8/NDUFAB1/NDUFAF3/NDUFB4/NDUFB5/NDUFB6/NDUFB8/NDUFB9/NDUFS2/NDUFS7/NNT/SFXN1/SLC25A22/SLC25A4/SLC25A5/SLC25A6/TAMM41/UQCRC1/UQCRC2/UQCRQ	41
GO:0031966	GO:0031966	mitochondrial membrane	2.11535e-10	5.59864e-09	3.39941e-09	COX5B/NDUFB10/NDUFV1/ACSL6/AGPAT5/APOO/ATAD3A/ATP5F1B/ATP5MG/BDH1/COX5A/COX6B1/COX7A2/COX7A2L/CYC1/DNM1L/EPHA4/GDAP1/HSPD1/IMMT/L2HGDH/MFN2/MICOS13/NDUFA11/NDUFA12/NDUFA13/NDUFA5/NDUFA8/NDUFAB1/NDUFAF3/NDUFB4/NDUFB5/NDUFB6/NDUFB8/NDUFB9/NDUFS2/NDUFS7/NNT/RAB7A/SFXN1/SLC25A22/SLC25A4/SLC25A5/SLC25A6/TAMM41/TOMM70/UQCRC1/UQCRC2/UQCRQ/VDAC1/VDAC3	51
GO:1990204	GO:1990204	oxidoreductase complex	6.78246e-10	1.58422e-08	9.61917e-09	NDUFB10/NDUFV1/PDHB/CYC1/DBT/IDH3G/NDUFA11/NDUFA12/NDUFA13/NDUFA5/NDUFA8/NDUFAB1/NDUFB4/NDUFB5/NDUFB6/NDUFB8/NDUFB9/NDUFS2/NDUFS7/UQCRC1/UQCRC2/UQCRQ	22
GO:1990351	GO:1990351	transporter complex	6.78382e-10	1.58422e-08	9.61917e-09	ATP6V0D1/ATP6V1H/NDUFB10/NDUFV1/ATP1A1/ATP1A3/ATP1B1/ATP6V1A/ATP6V1C1/CYC1/DPP6/FKBP1A/NDUFA11/NDUFA12/NDUFA13/NDUFA5/NDUFA8/NDUFAB1/NDUFB4/NDUFB5/NDUFB6/NDUFB8/NDUFB9/NDUFS2/NDUFS7/RYR2/SCN2A/SLC17A7/UQCRC1/UQCRC2/UQCRQ	31
GO:0019866	GO:0019866	organelle inner membrane	1.84436e-09	4.06785e-08	2.46994e-08	COX5B/NDUFB10/NDUFV1/APOO/ATAD3A/ATP5F1B/ATP5MG/BDH1/COX5A/COX6B1/COX7A2/COX7A2L/CYC1/HSPD1/IMMT/L2HGDH/MICOS13/NDUFA11/NDUFA12/NDUFA13/NDUFA5/NDUFA8/NDUFAB1/NDUFAF3/NDUFB4/NDUFB5/NDUFB6/NDUFB8/NDUFB9/NDUFS2/NDUFS7/NNT/SFXN1/SLC25A22/SLC25A4/SLC25A5/SLC25A6/TAMM41/UQCRC1/UQCRC2/UQCRQ	41
GO:0005740	GO:0005740	mitochondrial envelope	1.9789e-09	4.13486e-08	2.51062e-08	COX5B/NDUFB10/NDUFV1/ACSL6/AGPAT5/APOO/ATAD3A/ATP5F1B/ATP5MG/BDH1/COX5A/COX6B1/COX7A2/COX7A2L/CYC1/DNM1L/EPHA4/GDAP1/HSPD1/IMMT/L2HGDH/MFN2/MICOS13/NDUFA11/NDUFA12/NDUFA13/NDUFA5/NDUFA8/NDUFAB1/NDUFAF3/NDUFB4/NDUFB5/NDUFB6/NDUFB8/NDUFB9/NDUFS2/NDUFS7/NNT/RAB7A/SFXN1/SLC25A22/SLC25A4/SLC25A5/SLC25A6/TAMM41/TOMM70/UQCRC1/UQCRC2/UQCRQ/VDAC1/VDAC3	51
GO:0030424	GO:0030424	axon	1.48076e-08	2.93931e-07	1.78471e-07	AP3B2/ATP6V0D1/CDK5/EPB41L3/MAP1B/SEPTIN6/STXBP1/AAK1/ABI1/ACTG1/ANK3/AP3M2/ATL1/ATP1A1/ATP1A3/ATP2B3/BIN1/CLDN11/CNTNAP1/CRMP1/DNM3/DYNC1H1/EPHA4/EXOC7/GIT1/MADD/MAP2K4/NECTIN1/PACSIN1/PAK1/PCLO/PRKCB/PRKCG/PTPRS/RHOA/SCN2A/SEPTIN8/SLC8A2/SYN1/SYNJ1/SYP/SYT1/TUBB3/TWF2/WDR47	45
GO:0030665	GO:0030665	clathrin-coated vesicle membrane	1.95049e-08	3.68736e-07	2.23891e-07	AP3B2/ATP6V0D1/ATP6V1B2/ATP6V1H/VAMP2/AP2A1/AP2A2/AP2M1/ATP6V0A1/ATP6V1A/ATP6V1C1/CLTC/DBNL/NCALD/NECAP1/SLC17A7/SYT1	17
GO:0008021	GO:0008021	synaptic vesicle	3.16388e-08	5.70937e-07	3.46665e-07	ATP6V0D1/ATP6V1B2/SEPTIN6/VAMP2/ATP2B1/ATP6V0A1/ATP6V1A/ATP6V1C1/BIN1/DMXL2/DNM1L/PTPRS/RAB3C/RAB5B/RAB7A/SCAMP1/SCAMP5/SEPTIN8/SLC17A7/SV2B/SYN1/SYN3/SYP/SYT1	24
GO:0030136	GO:0030136	clathrin-coated vesicle	3.59122e-08	6.19876e-07	3.7638e-07	AP3B2/ATP6V0D1/ATP6V1B2/ATP6V1H/VAMP2/AAK1/AP2A1/AP2A2/AP2M1/ATP6V0A1/ATP6V1A/ATP6V1C1/CLTC/DBNL/NCALD/NECAP1/RAB14/SCAMP1/SLC17A7/SYT1/TMED10	21
GO:0070382	GO:0070382	exocytic vesicle	6.3574e-08	1.05162e-06	6.38529e-07	ATP6V0D1/ATP6V1B2/SEPTIN6/VAMP2/ATP2B1/ATP6V0A1/ATP6V1A/ATP6V1C1/BIN1/DMXL2/DNM1L/PTPRS/RAB3C/RAB5B/RAB7A/SCAMP1/SCAMP5/SEPTIN8/SLC17A7/SV2B/SYN1/SYN3/SYP/SYT1	24
GO:0030133	GO:0030133	transport vesicle	1.41195e-07	2.24218e-06	1.36142e-06	ATP6V0D1/ATP6V1B2/SEPTIN6/VAMP2/AP2A1/ATP2B1/ATP6V0A1/ATP6V1A/ATP6V1C1/BIN1/CLTC/DMXL2/DNM1L/ERP29/NCALD/PDCD6/PTPRS/RAB14/RAB3C/RAB5B/RAB7A/SCAMP1/SCAMP5/SEPTIN8/SLC17A7/SV2B/SYN1/SYN3/SYP/SYT1/TMED10	31
GO:0044306	GO:0044306	neuron projection terminus	2.91153e-07	4.44568e-06	2.69935e-06	ATP6V0D1/SEPTIN6/VAMP2/AAK1/ACTG1/ATP1A3/BIN1/EPHA4/GIT1/PACSIN1/PRKCB/PRKCG/SLC8A2/SYNJ1/SYP/SYT1	16
GO:0030135	GO:0030135	coated vesicle	3.35425e-07	4.93198e-06	2.99463e-06	AP3B2/ATP6V0D1/ATP6V1B2/ATP6V1H/VAMP2/AAK1/AP2A1/AP2A2/AP2M1/ATP6V0A1/ATP6V1A/ATP6V1C1/CLTC/DBNL/HSPD1/NCALD/NECAP1/PACSIN1/PDCD6/RAB14/SCAMP1/SLC17A7/SYT1/TMED10	24
GO:0030662	GO:0030662	coated vesicle membrane	6.33024e-07	8.97538e-06	5.44972e-06	AP3B2/ATP6V0D1/ATP6V1B2/ATP6V1H/VAMP2/AP2A1/AP2A2/AP2M1/ATP6V0A1/ATP6V1A/ATP6V1C1/CLTC/DBNL/NCALD/NECAP1/PDCD6/SLC17A7/SYT1/TMED10	19
GO:0070069	GO:0070069	cytochrome complex	7.54714e-07	1.03318e-05	6.2733e-06	COX5B/COX5A/COX6B1/COX7A2/COX7A2L/CYC1/UQCRC1/UQCRC2/UQCRQ	9
GO:0150034	GO:0150034	distal axon	1.1807e-06	1.52864e-05	9.28168e-06	ATP6V0D1/CDK5/MAP1B/SEPTIN6/AAK1/ABI1/ACTG1/ATP1A3/BIN1/CRMP1/EPHA4/EXOC7/GIT1/NECTIN1/PACSIN1/PRKCB/PRKCG/PTPRS/SLC8A2/SYNJ1/SYP/TUBB3/TWF2/WDR47	24
GO:0043679	GO:0043679	axon terminus	1.19365e-06	1.52864e-05	9.28168e-06	ATP6V0D1/SEPTIN6/AAK1/ACTG1/ATP1A3/BIN1/EPHA4/GIT1/PACSIN1/PRKCB/PRKCG/SLC8A2/SYNJ1/SYP	14
GO:0098978	GO:0098978	glutamatergic synapse	3.7323e-06	4.63039e-05	2.8115e-05	CDK5/DNM1/NAPB/PPP2R1A/PURA/STXBP1/ACTN1/AP2M1/ATP2B1/ATP2B3/BIN1/CNTNAP1/DBNL/DLGAP1/DNM3/DYNLL2/EPHA4/ITPKA/NAPA/PCLO/PPP1CA/PPP3CA/PRKAR1B/PRKAR2B/PTPRS/RHOA/SCN2A/SH3GL3/SPTBN2/SYN3/SYNGAP1/SYT1	32
GO:0098794	GO:0098794	postsynapse	1.08443e-05	0.000130461	7.92138e-05	CAMK2A/CDK5/MAP1B/PURA/STXBP1/ABI1/ABI2/ACTG1/ACTN1/ACTN2/ADD2/ANK3/AP2A1/AP2A2/AP2M1/ATP1A1/ATP1A3/ATP2B1/DLGAP1/DNM3/DYNLL2/EPHA4/GIT1/ITPKA/PCLO/PPP1CA/PPP3CA/PRKAR1B/PRKAR2B/PRKCG/PTPRS/RHOA/RTN3/SH2D5/SH3GL3/SLC8A2/SPTBN2/SYN1/SYN3/SYNGAP1	40
GO:0030118	GO:0030118	clathrin coat	2.36795e-05	0.000269668	0.000163739	AP2A1/AP2A2/AP2M1/AP3M2/CLTC/NCALD/NECAP1/SYNJ1	8
GO:0005751	GO:0005751	mitochondrial respiratory chain complex IV	2.37743e-05	0.000269668	0.000163739	COX5B/COX5A/COX6B1/COX7A2/COX7A2L/UQCRC2	6
GO:0045277	GO:0045277	respiratory chain complex IV	3.80546e-05	0.000419657	0.00025481	COX5B/COX5A/COX6B1/COX7A2/COX7A2L/UQCRC2	6
GO:0030117	GO:0030117	membrane coat	4.20398e-05	0.000439205	0.000266679	AP3B2/DNM1/AP2A1/AP2A2/AP2M1/AP3M2/CLTC/NCALD/NECAP1/PDCD6/SYNJ1	11
GO:0048475	GO:0048475	coated membrane	4.20398e-05	0.000439205	0.000266679	AP3B2/DNM1/AP2A1/AP2A2/AP2M1/AP3M2/CLTC/NCALD/NECAP1/PDCD6/SYNJ1	11
GO:0016471	GO:0016471	vacuolar proton-transporting V-type ATPase complex	5.84779e-05	0.000595275	0.000361442	ATP6V0D1/ATP6V1B2/ATP6V1H/ATP6V0A1/ATP6V1A/ATP6V1C1	6
GO:0033176	GO:0033176	proton-transporting V-type ATPase complex	8.68012e-05	0.000861502	0.000523092	ATP6V0D1/ATP6V1B2/ATP6V1H/ATP6V0A1/ATP6V1A/ATP6V1C1	6
GO:0031312	GO:0031312	extrinsic component of organelle membrane	9.11767e-05	0.000882857	0.000536058	ATP6V1B2/ATP6V1A/ATP6V1C1/BIN1/FKBP1A/SYN1/SYN3/TAMM41	8
GO:0005905	GO:0005905	clathrin-coated pit	0.000146865	0.00138823	0.000842911	AAK1/AP2A1/AP2A2/AP2M1/CLTC/DNM1L/HSPD1/NECAP1/SYNJ1	9
GO:0016469	GO:0016469	proton-transporting two-sector ATPase complex	0.000180189	0.00166361	0.00101012	ATP6V0D1/ATP6V1B2/ATP6V1H/ATP5F1B/ATP5MG/ATP6V0A1/ATP6V1A/ATP6V1C1	8
GO:0030132	GO:0030132	clathrin coat of coated pit	0.000220184	0.00198666	0.00120627	AP2A1/AP2A2/AP2M1/CLTC/SYNJ1	5
GO:0030425	GO:0030425	dendrite	0.000329091	0.00290331	0.00176285	CAMK2A/CDK5/MAP1B/PPP2R1A/PURA/ABI2/ACTN1/ACTN2/ANK3/ATP1A3/ATP2B1/BIN1/CKB/DNM3/EPHA4/GLRX5/GNAZ/ITPKA/LYNX1/MAP2K4/NECTIN1/PAK1/PPP1CA/PPP3CA/PRKAR2B/PRKCG/RHOA/SLC8A2/SYN1/SYNGAP1/TUBB3/WDR47	32
GO:0097447	GO:0097447	dendritic tree	0.000346119	0.00298716	0.00181376	CAMK2A/CDK5/MAP1B/PPP2R1A/PURA/ABI2/ACTN1/ACTN2/ANK3/ATP1A3/ATP2B1/BIN1/CKB/DNM3/EPHA4/GLRX5/GNAZ/ITPKA/LYNX1/MAP2K4/NECTIN1/PAK1/PPP1CA/PPP3CA/PRKAR2B/PRKCG/RHOA/SLC8A2/SYN1/SYNGAP1/TUBB3/WDR47	32
GO:0005874	GO:0005874	microtubule	0.000408209	0.00344806	0.00209361	CDK5/DNM1/MAP1B/CCT7/CLTC/DNM1L/DNM3/DYNC1H1/DYNLL1/DYNLL2/FSD1/KIFAP3/SYNJ1/TPT1/TUBA1B/TUBA4A/TUBB/TUBB2A/TUBB3/TUBB8/WDR47	21
GO:0030125	GO:0030125	clathrin vesicle coat	0.00042792	0.00352113	0.00213798	AP2A1/AP2A2/AP2M1/CLTC/NCALD/NECAP1	6
GO:0099513	GO:0099513	polymeric cytoskeletal fiber	0.000434598	0.00352113	0.00213798	CDK5/DNM1/MAP1B/ACTG1/ACTN1/ACTN2/CCT7/CLDN11/CLTC/DNM1L/DNM3/DYNC1H1/DYNLL1/DYNLL2/FSD1/KIFAP3/NCKAP1/NCKIPSD/PAK1/SYNJ1/TPT1/TUBA1B/TUBA4A/TUBB/TUBB2A/TUBB3/TUBB8/TWF2/WDR47	29
GO:0043197	GO:0043197	dendritic spine	0.000550546	0.00437134	0.00265421	CAMK2A/MAP1B/ABI2/ACTN1/ACTN2/ATP1A3/ATP2B1/DNM3/EPHA4/ITPKA/PPP1CA/PPP3CA/PRKAR2B/RHOA/SLC8A2	15
GO:0099512	GO:0099512	supramolecular fiber	0.000591551	0.00460482	0.00279598	CDK5/DNM1/MAP1B/ACTG1/ACTN1/ACTN2/ACTN4/ANK3/BIN1/CCT7/CLDN11/CLTC/DNM1L/DNM3/DYNC1H1/DYNLL1/DYNLL2/FKBP1A/FSD1/KIFAP3/NCKAP1/NCKIPSD/PAK1/PPP3CA/RYR2/SYNJ1/TPT1/TUBA1B/TUBA4A/TUBB/TUBB2A/TUBB3/TUBB8/TWF2/WDR47	35
GO:0015630	GO:0015630	microtubule cytoskeleton	0.000631764	0.00479444	0.00291112	ATP6V0D1/CAMK2B/CDK5/DNM1/MAP1B/PPP2R1A/SEPTIN6/ACTR1A/CCT7/CLTC/CRMP1/DBT/DNM1L/DNM3/DYNC1H1/DYNLL1/DYNLL2/EXOC7/FSD1/GIT1/GNAI1/KIFAP3/MFN2/PAK1/PRKAR2A/PRKAR2B/RAP1GAP2/SEPTIN7/SEPTIN8/SLC25A5/SYNJ1/TPT1/TUBA1B/TUBA4A/TUBB/TUBB2A/TUBB3/TUBB8/WDR47	39
GO:0044309	GO:0044309	neuron spine	0.000656438	0.00479444	0.00291112	CAMK2A/MAP1B/ABI2/ACTN1/ACTN2/ATP1A3/ATP2B1/DNM3/EPHA4/ITPKA/PPP1CA/PPP3CA/PRKAR2B/RHOA/SLC8A2	15
GO:0030139	GO:0030139	endocytic vesicle	0.000664155	0.00479444	0.00291112	ATP6V0D1/CALR/CAMK2A/CAMK2B/HSP90B1/STXBP1/VAMP2/ACTG1/AP2A1/AP2A2/AP2M1/ATP6V0A1/CLTC/EHD3/HGS/RAB14/RAB5B/RAB7A/SYT1	19
GO:0044305	GO:0044305	calyx of Held	0.000664218	0.00479444	0.00291112	ACTG1/ATP1A3/GIT1/PRKCB/PRKCG	5
GO:0099081	GO:0099081	supramolecular polymer	0.000705405	0.00500082	0.00303642	CDK5/DNM1/MAP1B/ACTG1/ACTN1/ACTN2/ACTN4/ANK3/BIN1/CCT7/CLDN11/CLTC/DNM1L/DNM3/DYNC1H1/DYNLL1/DYNLL2/FKBP1A/FSD1/KIFAP3/NCKAP1/NCKIPSD/PAK1/PPP3CA/RYR2/SYNJ1/TPT1/TUBA1B/TUBA4A/TUBB/TUBB2A/TUBB3/TUBB8/TWF2/WDR47	35
GO:0019898	GO:0019898	extrinsic component of membrane	0.00079981	0.00557061	0.00338239	ATP6V1B2/STXBP1/AAK1/AP2M1/ATP6V1A/ATP6V1C1/BIN1/FKBP1A/GNAI1/GNAO1/GNAZ/GNB1/PPP3CA/RHOA/SYN1/SYN3/TAMM41	17
GO:0042734	GO:0042734	presynaptic membrane	0.000898219	0.00608828	0.00369672	DNM1/STXBP1/AP2M1/ATP1A3/ATP2B1/ATP2B3/CADM3/EPHA4/NECTIN1/PTPRS/SCN2A/SYP/SYT1	13
GO:0033178	GO:0033178	proton-transporting two-sector ATPase complex, catalytic domain	0.000904808	0.00608828	0.00369672	ATP6V1B2/ATP6V1H/ATP5F1B/ATP6V1A/ATP6V1C1	5
GO:0005750	GO:0005750	mitochondrial respiratory chain complex III	0.00126695	0.00798382	0.00484766	CYC1/UQCRC1/UQCRC2/UQCRQ	4
GO:0036019	GO:0036019	endolysosome	0.00126695	0.00798382	0.00484766	AP2A1/AP2A2/AP2M1/CLTC	4
GO:0045275	GO:0045275	respiratory chain complex III	0.00126695	0.00798382	0.00484766	CYC1/UQCRC1/UQCRC2/UQCRQ	4
GO:0098688	GO:0098688	parallel fiber to Purkinje cell synapse	0.00126695	0.00798382	0.00484766	STXBP1/ATP2B3/SPTBN2/SYNJ1	4
GO:0030666	GO:0030666	endocytic vesicle membrane	0.00137835	0.00855005	0.00519147	ATP6V0D1/CALR/CAMK2A/CAMK2B/VAMP2/AP2A1/AP2A2/AP2M1/ATP6V0A1/CLTC/RAB7A/SYT1	12
GO:0098984	GO:0098984	neuron to neuron synapse	0.00142941	0.00873038	0.00530096	CAMK2A/CDK5/MAP1B/ABI1/ADD2/ATP1A1/ATP1A3/DLGAP1/DNM3/EPHA4/GIT1/NECTIN1/PCLO/PRKAR1B/PRKCG/PTPRS/RTN3/SH2D5/SH3GL3/SLC8A2/SYN1/SYN3/SYNGAP1/SYT1	24
GO:0036477	GO:0036477	somatodendritic compartment	0.00158949	0.00956103	0.00580532	CAMK2A/CDK5/MAP1B/PPP2R1A/PURA/ABI2/ACTN1/ACTN2/ANK3/ATP1A3/ATP2B1/BIN1/CKB/CRMP1/DBNL/DNM3/EPHA4/GLRX5/GNAZ/ITPKA/LYNX1/MAP2K4/NDUFS7/NECTIN1/PAK1/PPP1CA/PPP3CA/PRKAR2B/PRKCG/PTPRS/RHOA/SLC8A2/SPTBN2/SYN1/SYNGAP1/TUBB3/WDR47	37
GO:0030669	GO:0030669	clathrin-coated endocytic vesicle membrane	0.00169901	0.0100673	0.0061127	VAMP2/AP2A1/AP2A2/AP2M1/CLTC/SYT1	6
GO:0030018	GO:0030018	Z disc	0.00189825	0.0110824	0.00672908	ACTN1/ACTN2/ACTN4/ANK3/BIN1/FKBP1A/PAK1/PPP3CA/RYR2	9
GO:0030120	GO:0030120	vesicle coat	0.0024548	0.014124	0.00857587	AP2A1/AP2A2/AP2M1/CLTC/NCALD/NECAP1/PDCD6	7
GO:0005938	GO:0005938	cell cortex	0.00265202	0.0150407	0.00913251	SEPTIN6/STXBP1/ACTN1/ACTN2/ACTN4/ACTR1A/ACTR2/DBNL/DSTN/DYNC1H1/EXOC7/GNAI1/PCLO/PRKCB/RHOA/SEPTIN7/SEPTIN8/SPTBN2	18
GO:0016529	GO:0016529	sarcoplasmic reticulum	0.00294583	0.0164718	0.0100014	CALR/CAMK2B/HSP90B1/ANK3/FKBP1A/RYR2	6
GO:0031674	GO:0031674	I band	0.00299665	0.0165232	0.0100326	ACTN1/ACTN2/ACTN4/ANK3/BIN1/FKBP1A/PAK1/PPP3CA/RYR2	9
GO:0030119	GO:0030119	AP-type membrane coat adaptor complex	0.00316745	0.0172257	0.0104592	AP3B2/AP2A1/AP2A2/AP2M1/AP3M2	5
GO:0046930	GO:0046930	pore complex	0.00343187	0.0184115	0.0111792	SLC25A4/SLC25A5/VDAC1/VDAC3	4
GO:0030175	GO:0030175	filopodium	0.00370784	0.0196268	0.0119171	CDK5/ABI1/ABI2/ACTN2/AP2A1/DYNC1H1/EPHA4/TUBB3/TWF2	9
GO:0060076	GO:0060076	excitatory synapse	0.00375764	0.0196287	0.0119183	STXBP1/ATP2B3/SLC17A7/SPTBN2/SYNJ1/SYP/SYT1	7
GO:0030140	GO:0030140	trans-Golgi network transport vesicle	0.0038928	0.0200707	0.0121866	AP2A1/CLTC/NCALD/RAB14/TMED10	5
GO:0030131	GO:0030131	clathrin adaptor complex	0.00450712	0.0228409	0.0138687	AP2A1/AP2A2/AP2M1/AP3M2	4
GO:0098685	GO:0098685	Schaffer collateral - CA1 synapse	0.00454517	0.0228409	0.0138687	CDK5/ACTG1/EPHA4/PPP3CA/PRKAR1B/PTPRS/RHOB/SYN1/SYP	9
GO:0042470	GO:0042470	melanosome	0.00471943	0.023131	0.0140448	ATP6V1B2/HSP90B1/ATP1A1/ATP6V0A1/CLTC/ERP29/RAB5B/RAB5C/RAB7A/TMED10	10
GO:0048770	GO:0048770	pigment granule	0.00471943	0.023131	0.0140448	ATP6V1B2/HSP90B1/ATP1A1/ATP6V0A1/CLTC/ERP29/RAB5B/RAB5C/RAB7A/TMED10	10
GO:0030864	GO:0030864	cortical actin cytoskeleton	0.00552909	0.0267689	0.0162537	ACTN1/ACTN2/ACTN4/ACTR2/DSTN/PRKCB/SPTBN2	7
GO:0014069	GO:0014069	postsynaptic density	0.00672523	0.032012	0.0194372	CAMK2A/CDK5/MAP1B/ABI1/ADD2/ATP1A1/DLGAP1/DNM3/EPHA4/GIT1/PCLO/PRKCG/PTPRS/RTN3/SH2D5/SH3GL3/SLC8A2/SYN1/SYN3/SYNGAP1	20
GO:0008287	GO:0008287	protein serine/threonine phosphatase complex	0.00677332	0.032012	0.0194372	PPP2R1A/PPP1CA/PPP2R5C/PPP2R5D/PPP3CA	5
GO:0045334	GO:0045334	clathrin-coated endocytic vesicle	0.00732828	0.0342274	0.0207824	VAMP2/AP2A1/AP2A2/AP2M1/CLTC/SYT1	6
GO:0098858	GO:0098858	actin-based cell projection	0.00750078	0.0346257	0.0210242	ATP6V1B2/CDK5/ABI1/ABI2/ACTN2/AP2A1/ATP6V1A/DYNC1H1/EPHA4/TUBB3/TWF2	11
GO:0048786	GO:0048786	presynaptic active zone	0.00774823	0.0353569	0.0214682	STXBP1/ATP2B1/CNTNAP1/NECTIN1/PCLO/SLC17A7/SYN1/SYP	8
GO:0030315	GO:0030315	T-tubule	0.00799694	0.0360771	0.0219055	ANK3/ATP1A1/ATP1B1/BIN1/SCN2A	5
GO:0009898	GO:0009898	cytoplasmic side of plasma membrane	0.00916608	0.0400961	0.0243458	AP2A1/AP2A2/AP2M1/ATP2B1/GNAI1/GNAO1/GNAZ/GNB1/PPP3CA/RHOA	10
GO:0005741	GO:0005741	mitochondrial outer membrane	0.00923983	0.0400961	0.0243458	ACSL6/AGPAT5/APOO/DNM1L/EPHA4/GDAP1/IMMT/MFN2/MICOS13/TOMM70/VDAC1/VDAC3	12
GO:0099568	GO:0099568	cytoplasmic region	0.00923983	0.0400961	0.0243458	AP3B2/PURA/STXBP1/ACTR1A/AP3M2/DYNC1H1/GNAI1/KIFAP3/MAP2K4/PCLO/PRKAR2A/SEPTIN7	12
GO:1903293	GO:1903293	phosphatase complex	0.00936606	0.0400961	0.0243458	PPP2R1A/PPP1CA/PPP2R5C/PPP2R5D/PPP3CA	5
GO:1904949	GO:1904949	ATPase complex	0.00939279	0.0400961	0.0243458	ATP6V0D1/ATP6V1B2/ATP6V1H/ATP5F1B/ATP5MG/ATP6V0A1/ATP6V1A/ATP6V1C1	8
GO:0031143	GO:0031143	pseudopodium	0.00995945	0.0403459	0.0244975	ACTN1/ACTN2/ACTN4	3
GO:0097542	GO:0097542	ciliary tip	0.00995945	0.0403459	0.0244975	DYNLL1/DYNLL2/KIFAP3	3
GO:0097546	GO:0097546	ciliary base	0.00995945	0.0403459	0.0244975	PRKAR1B/PRKAR2A/PRKAR2B	3
GO:0098533	GO:0098533	ATPase dependent transmembrane transport complex	0.00995945	0.0403459	0.0244975	ATP1A1/ATP1A3/ATP1B1	3
GO:0099523	GO:0099523	presynaptic cytosol	0.00995945	0.0403459	0.0244975	STXBP1/PRKCB/PRKCG	3
GO:0005768	GO:0005768	endosome	0.010137	0.0406502	0.0246822	AP3B2/ATP6V0D1/AP2A1/AP2A2/AP2M1/AP3M2/ATP6V0A1/BIN1/CLTC/DBNL/EHD3/EPHA4/HGS/HSPD1/OCIAD1/PACSIN1/PDCD6/PIP5K1C/PRKAR1B/RAB14/RAB3C/RAB5B/RAB5C/RAB7A/RELCH/RHOA/RHOB/SCAMP1/SCAMP5/SH3GL3/TPT1/VPS52/VTA1	33
GO:0032279	GO:0032279	asymmetric synapse	0.0110312	0.0434807	0.0264009	CAMK2A/CDK5/MAP1B/ABI1/ADD2/ATP1A1/DLGAP1/DNM3/EPHA4/GIT1/PCLO/PRKCG/PTPRS/RTN3/SH2D5/SH3GL3/SLC8A2/SYN1/SYN3/SYNGAP1	20
GO:0097060	GO:0097060	synaptic membrane	0.0110649	0.0434807	0.0264009	DNM1/STXBP1/ANK3/AP2M1/ATP1A3/ATP2B1/ATP2B3/CADM3/DNM3/EPHA4/NDUFS7/NECTIN1/NIPSNAP1/PRKCG/PTPRS/SCN2A/SYNJ1/SYP/SYT1	19
GO:0044297	GO:0044297	cell body	0.0111714	0.0434807	0.0264009	CDK5/MAP1B/PPP2R1A/PURA/ATP1A3/ATP2B1/CCT7/CKB/CRMP1/DBNL/EPHA4/GLRX5/GNAZ/MAP2K4/NDUFS7/PPP1CA/PRKAR2B/PTPRS/SLC8A2/SPTBN2/SYN1/TUBB/TUBB3/WDR47	24
GO:0099572	GO:0099572	postsynaptic specialization	0.0120114	0.0461899	0.0280458	CAMK2A/CDK5/MAP1B/ABI1/ADD2/ATP1A1/DLGAP1/DNM3/EPHA4/GIT1/PCLO/PRKCG/PTPRS/RTN3/SH2D5/SH3GL3/SLC8A2/SYN1/SYN3/SYNGAP1	20
GO:0016528	GO:0016528	sarcoplasm	0.0121001	0.0461899	0.0280458	CALR/CAMK2B/HSP90B1/ANK3/FKBP1A/RYR2	6
GO:0009295	GO:0009295	nucleoid	0.0125717	0.0466447	0.028322	ATAD3A/ATP5F1B/DBT/SLC25A5/VDAC1	5
GO:0032154	GO:0032154	cleavage furrow	0.0125717	0.0466447	0.028322	SEPTIN6/FSD1/RHOA/RHOB/SEPTIN7	5
GO:0042645	GO:0042645	mitochondrial nucleoid	0.0125717	0.0466447	0.028322	ATAD3A/ATP5F1B/DBT/SLC25A5/VDAC1	5
GO:0030016	GO:0030016	myofibril	0.0130909	0.0470323	0.0285573	ACTG1/ACTN1/ACTN2/ACTN4/ANK3/BIN1/FKBP1A/PAK1/PPP3CA/RYR2/TWF2	11
GO:0030426	GO:0030426	growth cone	0.0130909	0.0470323	0.0285573	CDK5/MAP1B/ABI1/CRMP1/EPHA4/EXOC7/NECTIN1/PTPRS/TUBB3/TWF2/WDR47	11
GO:0030062	GO:0030062	mitochondrial tricarboxylic acid cycle enzyme complex	0.0132191	0.0470323	0.0285573	DBT/IDH3G/SUCLG1	3
GO:0097470	GO:0097470	ribbon synapse	0.0132191	0.0470323	0.0285573	DNM1/ATP2B1/PACSIN1	3
GO:0005742	GO:0005742	mitochondrial outer membrane translocase complex	0.0132685	0.0470323	0.0285573	APOO/IMMT/MICOS13/TOMM70	4

## Sheet: Supplementary Table 9
	ID	Description	pvalue	p.adjust	qvalue	geneID	Count
GO:0099003	GO:0099003	vesicle-mediated transport in synapse	9.75191e-17	2.58816e-13	2.34251e-13	AP3B2/ATP6V0D1/ATP6V1B2/ATP6V1H/CDK5/DNM1/NAPB/STXBP1/VAMP2/AAK1/ACTG1/AP2A1/AP2A2/AP2M1/AP3M2/ATP6V0A1/ATP6V1A/ATP6V1C1/BIN1/DNM3/GIT1/NAPA/NECAP1/PACSIN1/PCLO/PIP5K1C/PLAA/PRKAR1B/PRKCB/PRKCG/SH3GL3/SLC17A7/SV2B/SYN1/SYN3/SYNJ1/SYP/SYT1	38
GO:0009060	GO:0009060	aerobic respiration	2.92461e-15	3.88096e-12	3.51261e-12	COX5B/NDUFB10/NDUFV1/PDHB/ACO2/ATP5F1B/ATP5MG/COX5A/COX6B1/COX7A2/COX7A2L/CYC1/IDH3G/ME3/NDUFA11/NDUFA12/NDUFA13/NDUFA5/NDUFA8/NDUFAB1/NDUFB4/NDUFB5/NDUFB6/NDUFB8/NDUFB9/NDUFS2/NDUFS7/NNT/RHOA/SUCLG1/UQCRC1/UQCRC2/UQCRQ	33
GO:0099504	GO:0099504	synaptic vesicle cycle	6.30087e-15	5.57417e-12	5.04512e-12	AP3B2/ATP6V0D1/ATP6V1B2/ATP6V1H/CDK5/DNM1/NAPB/STXBP1/VAMP2/ACTG1/AP2M1/AP3M2/ATP6V0A1/ATP6V1A/ATP6V1C1/BIN1/DNM3/GIT1/NAPA/PACSIN1/PCLO/PIP5K1C/PLAA/PRKAR1B/PRKCB/PRKCG/SH3GL3/SLC17A7/SV2B/SYN1/SYN3/SYNJ1/SYP/SYT1	34
GO:0045333	GO:0045333	cellular respiration	5.0403e-14	3.34424e-11	3.02683e-11	COX5B/NDUFB10/NDUFV1/PDHB/ACO2/ATP5F1B/ATP5MG/COX5A/COX6B1/COX7A2/COX7A2L/CYC1/IDH3G/ME3/NDUFA11/NDUFA12/NDUFA13/NDUFA5/NDUFA8/NDUFAB1/NDUFB4/NDUFB5/NDUFB6/NDUFB8/NDUFB9/NDUFS2/NDUFS7/NNT/RHOA/SLC25A22/SUCLG1/UQCRC1/UQCRC2/UQCRQ	34
GO:0006119	GO:0006119	oxidative phosphorylation	1.19715e-13	6.35449e-11	5.75137e-11	COX5B/NDUFB10/NDUFV1/ATP5F1B/ATP5MG/COX5A/COX6B1/COX7A2/COX7A2L/CYC1/NDUFA11/NDUFA12/NDUFA13/NDUFA5/NDUFA8/NDUFAB1/NDUFB4/NDUFB5/NDUFB6/NDUFB8/NDUFB9/NDUFS2/NDUFS7/RHOA/UQCRC1/UQCRC2/UQCRQ	27
GO:1902600	GO:1902600	proton transmembrane transport	3.88044e-13	1.71645e-10	1.55354e-10	ATP6V0D1/ATP6V1B2/ATP6V1H/COX5B/ACTN4/ATP1A1/ATP1A3/ATP1B1/ATP5F1B/ATP5MG/ATP6V0A1/ATP6V1A/ATP6V1C1/COX5A/COX6B1/COX7A2L/CYC1/NDUFS7/NNT/SLC25A22/SLC25A4/SLC25A5/UQCRC1	23
GO:0015980	GO:0015980	energy derivation by oxidation of organic compounds	7.2993e-13	2.76748e-10	2.50481e-10	COX5B/NDUFB10/NDUFV1/PDHB/ACO2/ATP5F1B/ATP5MG/COX5A/COX6B1/COX7A2/COX7A2L/CYC1/IDH3G/ME3/NDUFA11/NDUFA12/NDUFA13/NDUFA5/NDUFA8/NDUFAB1/NDUFB4/NDUFB5/NDUFB6/NDUFB8/NDUFB9/NDUFS2/NDUFS7/NNT/PPP1CA/PTGES3/RHOA/SLC25A22/SUCLG1/UQCRC1/UQCRC2/UQCRQ	36
GO:0042773	GO:0042773	ATP synthesis coupled electron transport	1.03983e-12	3.06633e-10	2.7753e-10	COX5B/NDUFB10/NDUFV1/COX5A/COX6B1/COX7A2/COX7A2L/CYC1/NDUFA12/NDUFA5/NDUFA8/NDUFAB1/NDUFB4/NDUFB5/NDUFB6/NDUFB8/NDUFB9/NDUFS2/NDUFS7/UQCRC1/UQCRC2/UQCRQ	22
GO:0042775	GO:0042775	mitochondrial ATP synthesis coupled electron transport	1.03983e-12	3.06633e-10	2.7753e-10	COX5B/NDUFB10/NDUFV1/COX5A/COX6B1/COX7A2/COX7A2L/CYC1/NDUFA12/NDUFA5/NDUFA8/NDUFAB1/NDUFB4/NDUFB5/NDUFB6/NDUFB8/NDUFB9/NDUFS2/NDUFS7/UQCRC1/UQCRC2/UQCRQ	22
GO:0019646	GO:0019646	aerobic electron transport chain	2.00121e-12	5.31122e-10	4.80712e-10	COX5B/NDUFB10/NDUFV1/COX5A/COX6B1/COX7A2/COX7A2L/CYC1/NDUFA5/NDUFA8/NDUFAB1/NDUFB4/NDUFB5/NDUFB6/NDUFB8/NDUFB9/NDUFS2/NDUFS7/UQCRC1/UQCRC2/UQCRQ	21
GO:0022904	GO:0022904	respiratory electron transport chain	5.32005e-12	1.28358e-09	1.16176e-09	COX5B/NDUFB10/NDUFV1/COX5A/COX6B1/COX7A2/COX7A2L/CYC1/NDUFA12/NDUFA5/NDUFA8/NDUFAB1/NDUFB4/NDUFB5/NDUFB6/NDUFB8/NDUFB9/NDUFS2/NDUFS7/SLC25A22/UQCRC1/UQCRC2/UQCRQ	23
GO:0140238	GO:0140238	presynaptic endocytosis	7.0735e-11	1.56442e-08	1.41594e-08	AP3B2/CDK5/DNM1/VAMP2/AAK1/ACTG1/AP2M1/AP3M2/BIN1/DNM3/NECAP1/PACSIN1/PIP5K1C/SH3GL3/SLC17A7/SYNJ1/SYP/SYT1	18
GO:0006812	GO:0006812	monoatomic cation transport	1.21399e-10	2.47841e-08	2.24318e-08	ATP6V0D1/ATP6V1B2/ATP6V1H/CAMK2A/CAMK2B/CDK5/COX5B/VAMP2/ACTN2/ACTN4/ANK3/ATP1A1/ATP1A3/ATP1B1/ATP2B1/ATP2B3/ATP5F1B/ATP5MG/ATP6V0A1/ATP6V1A/ATP6V1C1/BIN1/CLTC/COX5A/COX6B1/COX7A2L/CYC1/DNM1L/DPP6/EHD3/FKBP1A/NDUFS7/NECTIN1/NNT/PPP3CA/PRKCB/RHOA/RYR2/SCN2A/SFXN1/SLC17A7/SLC25A22/SLC25A4/SLC25A5/SLC8A2/TPT1/UBQLN1/UQCRC1/VDAC1	49
GO:0006091	GO:0006091	generation of precursor metabolites and energy	1.75701e-10	3.33078e-08	3.01465e-08	COX5B/NDUFB10/NDUFV1/OXCT1/PDHB/PFKP/ACO2/ATP5F1B/ATP5MG/COX5A/COX6B1/COX7A2/COX7A2L/CYC1/GIT1/IDH3G/ME2/ME3/NDUFA11/NDUFA12/NDUFA13/NDUFA5/NDUFA8/NDUFAB1/NDUFB4/NDUFB5/NDUFB6/NDUFB8/NDUFB9/NDUFS2/NDUFS7/NNT/PPP1CA/PTGES3/RHOA/SLC25A22/SLC25A4/SUCLG1/UQCRC1/UQCRC2/UQCRQ	41
GO:0022900	GO:0022900	electron transport chain	2.07491e-10	3.67121e-08	3.32277e-08	COX5B/NDUFB10/NDUFV1/COX5A/COX6B1/COX7A2/COX7A2L/CYC1/ME2/NDUFA12/NDUFA5/NDUFA8/NDUFAB1/NDUFB4/NDUFB5/NDUFB6/NDUFB8/NDUFB9/NDUFS2/NDUFS7/SLC25A22/UQCRC1/UQCRC2/UQCRQ	24
GO:0015986	GO:0015986	proton motive force-driven ATP synthesis	2.50979e-10	4.16312e-08	3.76799e-08	NDUFB10/NDUFV1/ATP5F1B/ATP5MG/ATP6V1A/NDUFA11/NDUFA12/NDUFA13/NDUFA5/NDUFA8/NDUFAB1/NDUFB4/NDUFB5/NDUFB6/NDUFB8/NDUFB9/NDUFS2/NDUFS7	18
GO:0010257	GO:0010257	NADH dehydrogenase complex assembly	4.01179e-10	5.91515e-08	5.35374e-08	NDUFB10/NDUFA11/NDUFA12/NDUFA13/NDUFA5/NDUFA8/NDUFAB1/NDUFAF3/NDUFB4/NDUFB5/NDUFB6/NDUFB8/NDUFB9/NDUFS2/NDUFS7	15
GO:0032981	GO:0032981	mitochondrial respiratory chain complex I assembly	4.01179e-10	5.91515e-08	5.35374e-08	NDUFB10/NDUFA11/NDUFA12/NDUFA13/NDUFA5/NDUFA8/NDUFAB1/NDUFAF3/NDUFB4/NDUFB5/NDUFB6/NDUFB8/NDUFB9/NDUFS2/NDUFS7	15
GO:0036465	GO:0036465	synaptic vesicle recycling	4.53526e-10	6.33504e-08	5.73378e-08	AP3B2/CDK5/DNM1/VAMP2/ACTG1/AP2M1/AP3M2/BIN1/DNM3/GIT1/PACSIN1/PIP5K1C/PLAA/SH3GL3/SLC17A7/SYNJ1/SYP/SYT1	18
GO:0042776	GO:0042776	proton motive force-driven mitochondrial ATP synthesis	4.91385e-10	6.52068e-08	5.90179e-08	NDUFB10/NDUFV1/ATP5F1B/ATP5MG/NDUFA11/NDUFA12/NDUFA13/NDUFA5/NDUFA8/NDUFAB1/NDUFB4/NDUFB5/NDUFB6/NDUFB8/NDUFB9/NDUFS2/NDUFS7	17
GO:0048488	GO:0048488	synaptic vesicle endocytosis	3.27022e-09	4.13293e-07	3.74067e-07	AP3B2/CDK5/DNM1/VAMP2/ACTG1/AP2M1/AP3M2/BIN1/DNM3/PACSIN1/PIP5K1C/SH3GL3/SLC17A7/SYNJ1/SYP/SYT1	16
GO:0098662	GO:0098662	inorganic cation transmembrane transport	6.59794e-09	7.95952e-07	7.20407e-07	ATP6V0D1/ATP6V1B2/ATP6V1H/CDK5/COX5B/VAMP2/ACTN2/ACTN4/ANK3/ATP1A1/ATP1A3/ATP1B1/ATP2B1/ATP2B3/ATP5F1B/ATP5MG/ATP6V0A1/ATP6V1A/ATP6V1C1/BIN1/COX5A/COX6B1/COX7A2L/CYC1/DPP6/EHD3/FKBP1A/NDUFS7/NNT/PPP3CA/RYR2/SCN2A/SLC17A7/SLC25A22/SLC25A4/SLC25A5/SLC8A2/UBQLN1/UQCRC1/VDAC1	40
GO:0006754	GO:0006754	ATP biosynthetic process	1.24079e-08	1.43176e-06	1.29587e-06	NDUFB10/NDUFV1/ATP5F1B/ATP5MG/ATP6V1A/NDUFA11/NDUFA12/NDUFA13/NDUFA5/NDUFA8/NDUFAB1/NDUFB4/NDUFB5/NDUFB6/NDUFB8/NDUFB9/NDUFS2/NDUFS7	18
GO:0098655	GO:0098655	monoatomic cation transmembrane transport	1.51901e-08	1.67977e-06	1.52034e-06	ATP6V0D1/ATP6V1B2/ATP6V1H/CDK5/COX5B/VAMP2/ACTN2/ACTN4/ANK3/ATP1A1/ATP1A3/ATP1B1/ATP2B1/ATP2B3/ATP5F1B/ATP5MG/ATP6V0A1/ATP6V1A/ATP6V1C1/BIN1/COX5A/COX6B1/COX7A2L/CYC1/DPP6/EHD3/FKBP1A/NDUFS7/NNT/PPP3CA/RYR2/SCN2A/SLC17A7/SLC25A22/SLC25A4/SLC25A5/SLC8A2/UBQLN1/UQCRC1/VDAC1	40
GO:0006811	GO:0006811	monoatomic ion transport	1.75425e-08	1.86231e-06	1.68556e-06	ATP6V0D1/ATP6V1B2/ATP6V1H/CAMK2A/CAMK2B/CDK5/COX5B/VAMP2/ACTN2/ACTN4/ANK3/ATP1A1/ATP1A3/ATP1B1/ATP2B1/ATP2B3/ATP5F1B/ATP5MG/ATP6V0A1/ATP6V1A/ATP6V1C1/BIN1/CLTC/COX5A/COX6B1/COX7A2L/CYC1/DNM1L/DPP6/EHD3/FKBP1A/NDUFS7/NECTIN1/NNT/PPP3CA/PRKCB/RHOA/RYR2/SCN2A/SFXN1/SLC17A7/SLC25A22/SLC25A4/SLC25A5/SLC8A2/TPT1/UBQLN1/UQCRC1/VDAC1/VDAC3	50
GO:0009206	GO:0009206	purine ribonucleoside triphosphate biosynthetic process	4.4533e-08	4.54579e-06	4.11434e-06	NDUFB10/NDUFV1/ATP5F1B/ATP5MG/ATP6V1A/NDUFA11/NDUFA12/NDUFA13/NDUFA5/NDUFA8/NDUFAB1/NDUFB4/NDUFB5/NDUFB6/NDUFB8/NDUFB9/NDUFS2/NDUFS7	18
GO:0009145	GO:0009145	purine nucleoside triphosphate biosynthetic process	5.4423e-08	5.34958e-06	4.84185e-06	NDUFB10/NDUFV1/ATP5F1B/ATP5MG/ATP6V1A/NDUFA11/NDUFA12/NDUFA13/NDUFA5/NDUFA8/NDUFAB1/NDUFB4/NDUFB5/NDUFB6/NDUFB8/NDUFB9/NDUFS2/NDUFS7	18
GO:0098660	GO:0098660	inorganic ion transmembrane transport	7.22922e-08	6.85227e-06	6.20191e-06	ATP6V0D1/ATP6V1B2/ATP6V1H/CDK5/COX5B/VAMP2/ACTN2/ACTN4/ANK3/ATP1A1/ATP1A3/ATP1B1/ATP2B1/ATP2B3/ATP5F1B/ATP5MG/ATP6V0A1/ATP6V1A/ATP6V1C1/BIN1/COX5A/COX6B1/COX7A2L/CYC1/DPP6/EHD3/FKBP1A/NDUFS7/NNT/PPP3CA/RYR2/SCN2A/SLC17A7/SLC25A22/SLC25A4/SLC25A5/SLC8A2/UBQLN1/UQCRC1/VDAC1	40
GO:0009201	GO:0009201	ribonucleoside triphosphate biosynthetic process	8.04885e-08	7.36609e-06	6.66696e-06	NDUFB10/NDUFV1/ATP5F1B/ATP5MG/ATP6V1A/NDUFA11/NDUFA12/NDUFA13/NDUFA5/NDUFA8/NDUFAB1/NDUFB4/NDUFB5/NDUFB6/NDUFB8/NDUFB9/NDUFS2/NDUFS7	18
GO:0033108	GO:0033108	mitochondrial respiratory chain complex assembly	1.24654e-07	1.10278e-05	9.9811e-06	NDUFB10/NDUFA11/NDUFA12/NDUFA13/NDUFA5/NDUFA8/NDUFAB1/NDUFAF3/NDUFB4/NDUFB5/NDUFB6/NDUFB8/NDUFB9/NDUFS2/NDUFS7	15
GO:0006120	GO:0006120	mitochondrial electron transport, NADH to ubiquinone	1.62502e-07	1.39123e-05	1.25918e-05	NDUFB10/NDUFV1/NDUFA5/NDUFA8/NDUFAB1/NDUFB4/NDUFB5/NDUFB6/NDUFB8/NDUFB9/NDUFS2/NDUFS7	12
GO:0046034	GO:0046034	ATP metabolic process	1.82022e-07	1.50965e-05	1.36636e-05	ATP6V1B2/NDUFB10/NDUFV1/PFKP/ATP1B1/ATP5F1B/ATP5MG/ATP6V1A/DNM1L/GIT1/NDUFA11/NDUFA12/NDUFA13/NDUFA5/NDUFA8/NDUFAB1/NDUFB4/NDUFB5/NDUFB6/NDUFB8/NDUFB9/NDUFS2/NDUFS7	23
GO:0006897	GO:0006897	endocytosis	1.9365e-07	1.55742e-05	1.4096e-05	AP3B2/ATP6V1H/CDK5/DNM1/VAMP2/AAK1/ACTG1/AP2A1/AP2A2/AP2M1/AP3M2/BIN1/CLTC/DBNL/DNM1L/DNM3/EHD3/HGS/NCKIPSD/NECAP1/OCIAD1/PACSIN1/PIP5K1C/PPP3CA/RAB5B/RAB7A/SCAMP1/SCAMP5/SH3GL3/SLC17A7/SMAP1/SYNJ1/SYP/SYT1	34
GO:0009142	GO:0009142	nucleoside triphosphate biosynthetic process	2.42184e-07	1.89046e-05	1.71103e-05	NDUFB10/NDUFV1/ATP5F1B/ATP5MG/ATP6V1A/NDUFA11/NDUFA12/NDUFA13/NDUFA5/NDUFA8/NDUFAB1/NDUFB4/NDUFB5/NDUFB6/NDUFB8/NDUFB9/NDUFS2/NDUFS7	18
GO:0009205	GO:0009205	purine ribonucleoside triphosphate metabolic process	3.46673e-07	2.62877e-05	2.37927e-05	ATP6V1B2/NDUFB10/NDUFV1/PFKP/ATP1B1/ATP5F1B/ATP5MG/ATP6V1A/DNM1L/GIT1/NDUFA11/NDUFA12/NDUFA13/NDUFA5/NDUFA8/NDUFAB1/NDUFB4/NDUFB5/NDUFB6/NDUFB8/NDUFB9/NDUFS2/NDUFS7/RHOA	24
GO:0034220	GO:0034220	monoatomic ion transmembrane transport	4.7675e-07	3.51471e-05	3.18112e-05	ATP6V0D1/ATP6V1B2/ATP6V1H/CDK5/COX5B/VAMP2/ACTN2/ACTN4/ANK3/ATP1A1/ATP1A3/ATP1B1/ATP2B1/ATP2B3/ATP5F1B/ATP5MG/ATP6V0A1/ATP6V1A/ATP6V1C1/BIN1/COX5A/COX6B1/COX7A2L/CYC1/DPP6/EHD3/FKBP1A/NDUFS7/NNT/PPP3CA/RYR2/SCN2A/SLC17A7/SLC25A22/SLC25A4/SLC25A5/SLC8A2/UBQLN1/UQCRC1/VDAC1/VDAC3	41
GO:0009199	GO:0009199	ribonucleoside triphosphate metabolic process	4.98327e-07	3.57449e-05	3.23523e-05	ATP6V1B2/NDUFB10/NDUFV1/PFKP/ATP1B1/ATP5F1B/ATP5MG/ATP6V1A/DNM1L/GIT1/NDUFA11/NDUFA12/NDUFA13/NDUFA5/NDUFA8/NDUFAB1/NDUFB4/NDUFB5/NDUFB6/NDUFB8/NDUFB9/NDUFS2/NDUFS7/RHOA	24
GO:0009144	GO:0009144	purine nucleoside triphosphate metabolic process	5.61138e-07	3.91911e-05	3.54714e-05	ATP6V1B2/NDUFB10/NDUFV1/PFKP/ATP1B1/ATP5F1B/ATP5MG/ATP6V1A/DNM1L/GIT1/NDUFA11/NDUFA12/NDUFA13/NDUFA5/NDUFA8/NDUFAB1/NDUFB4/NDUFB5/NDUFB6/NDUFB8/NDUFB9/NDUFS2/NDUFS7/RHOA	24
GO:0009141	GO:0009141	nucleoside triphosphate metabolic process	1.2501e-06	8.50707e-05	7.69965e-05	ATP6V1B2/NDUFB10/NDUFV1/PFKP/ATP1B1/ATP5F1B/ATP5MG/ATP6V1A/DNM1L/GIT1/NDUFA11/NDUFA12/NDUFA13/NDUFA5/NDUFA8/NDUFAB1/NDUFB4/NDUFB5/NDUFB6/NDUFB8/NDUFB9/NDUFS2/NDUFS7/RHOA	24
GO:0016079	GO:0016079	synaptic vesicle exocytosis	1.51877e-06	0.00010077	9.12061e-05	CDK5/NAPB/STXBP1/VAMP2/GIT1/NAPA/PCLO/PIP5K1C/PRKCB/PRKCG/SV2B/SYN1/SYNJ1/SYP/SYT1	15
GO:0007269	GO:0007269	neurotransmitter secretion	1.70486e-06	0.000106195	9.61156e-05	CAMK2A/CDK5/NAPB/STXBP1/VAMP2/GIT1/NAPA/PCLO/PIP5K1C/PRKCB/PRKCG/SV2B/SYN1/SYN3/SYNJ1/SYP/SYT1	17
GO:0099643	GO:0099643	signal release from synapse	1.70486e-06	0.000106195	9.61156e-05	CAMK2A/CDK5/NAPB/STXBP1/VAMP2/GIT1/NAPA/PCLO/PIP5K1C/PRKCB/PRKCG/SV2B/SYN1/SYN3/SYNJ1/SYP/SYT1	17
GO:0007005	GO:0007005	mitochondrion organization	1.72056e-06	0.000106195	9.61156e-05	CAMK2A/CDK5/NDUFB10/APOO/ATAD3A/CNTNAP1/COX7A2/COX7A2L/DNM1L/GDAP1/HSPA4/HSPD1/IMMT/MFN2/MICOS13/NDUFA11/NDUFA12/NDUFA13/NDUFA5/NDUFA8/NDUFAB1/NDUFAF3/NDUFB4/NDUFB5/NDUFB6/NDUFB8/NDUFB9/NDUFS2/NDUFS7/SLC25A4/SLC25A5/SLC25A6/TOMM70/VDAC1	34
GO:0061024	GO:0061024	membrane organization	3.71507e-06	0.000224086	0.000202818	AP3B2/CAMK2A/DNM1/EPB41L3/PIP4K2B/STXBP1/VAMP2/AAK1/ANK3/AP2M1/AP3M2/APOO/ARFGAP2/ATL1/ATP1B1/BIN1/DBNL/DNM1L/EXOC7/HGS/HSPA4/IMMT/MFN2/MICOS13/NAPA/NDUFA13/PACSIN1/PDCD6/PIP5K1C/PPP6C/PRKCB/RAB7A/RHOA/SEPTIN8/SLC25A4/SLC25A5/SLC25A6/SYNJ1/SYP/SYT1/TMED10/TOMM70	42
GO:0009152	GO:0009152	purine ribonucleotide biosynthetic process	4.21476e-06	0.000248577	0.000224985	NDUFB10/NDUFV1/PDHB/ACSL6/ATP5F1B/ATP5MG/ATP6V1A/HPRT1/NDUFA11/NDUFA12/NDUFA13/NDUFA5/NDUFA8/NDUFAB1/NDUFB4/NDUFB5/NDUFB6/NDUFB8/NDUFB9/NDUFS2/NDUFS7	21
GO:0016050	GO:0016050	vesicle organization	6.48554e-06	0.000374188	0.000338673	AP3B2/ATP6V0D1/ATP6V1B2/ATP6V1H/DNM1/PIP4K2B/STXBP1/VAMP2/AP2M1/AP3M2/ARFGAP2/ATP6V0A1/ATP6V1A/ATP6V1C1/HGS/PDCD6/PPP6C/RAB14/RAB5B/RAB7A/SEPTIN8/SYNJ1/SYP/SYT1/TMED10/VTA1	26
GO:0016188	GO:0016188	synaptic vesicle maturation	7.26197e-06	0.000410069	0.000371149	ATP6V0D1/ATP6V1B2/ATP6V1H/STXBP1/ATP6V0A1/ATP6V1A/ATP6V1C1/SYP	8
GO:0009260	GO:0009260	ribonucleotide biosynthetic process	8.19512e-06	0.000453122	0.000410115	NDUFB10/NDUFV1/PDHB/ACSL6/ATP5F1B/ATP5MG/ATP6V1A/HPRT1/NDUFA11/NDUFA12/NDUFA13/NDUFA5/NDUFA8/NDUFAB1/NDUFB4/NDUFB5/NDUFB6/NDUFB8/NDUFB9/NDUFS2/NDUFS7	21
GO:0070050	GO:0070050	neuron cellular homeostasis	1.05672e-05	0.000572355	0.000518032	ATP6V0D1/ATP6V1B2/ATP6V1H/CDK5/ATP2B3/ATP6V0A1/ATP6V1A/ATP6V1C1/IMMT/SLC8A2/SV2B	11
GO:0140352	GO:0140352	export from cell	1.40509e-05	0.00074582	0.000675033	CAMK2A/CDK5/NAPB/OXCT1/STXBP1/VAMP2/ATP1A1/ATP1A3/ATP1B1/ATP2B1/ATP2B3/DNM1L/ERP29/EXOC7/GIT1/GNAZ/HGS/NAPA/PAK1/PCLO/PIP5K1C/PPP3CA/PRKCB/PRKCG/RAB3C/RAB7A/SCAMP1/SCAMP5/SLC25A22/SLC8A2/SV2B/SYN1/SYN3/SYNJ1/SYP/SYT1/TMED10/VSNL1	38
GO:0006836	GO:0006836	neurotransmitter transport	1.55949e-05	0.000811546	0.000734521	CAMK2A/CDK5/NAPB/STXBP1/VAMP2/GIT1/NAPA/PCLO/PIP5K1C/PRKCB/PRKCG/SLC17A7/SV2B/SYN1/SYN3/SYNJ1/SYP/SYT1	18
GO:0046390	GO:0046390	ribose phosphate biosynthetic process	1.69403e-05	0.000864606	0.000782545	NDUFB10/NDUFV1/PDHB/ACSL6/ATP5F1B/ATP5MG/ATP6V1A/HPRT1/NDUFA11/NDUFA12/NDUFA13/NDUFA5/NDUFA8/NDUFAB1/NDUFB4/NDUFB5/NDUFB6/NDUFB8/NDUFB9/NDUFS2/NDUFS7	21
GO:0006164	GO:0006164	purine nucleotide biosynthetic process	2.06565e-05	0.00103439	0.000936211	NDUFB10/NDUFV1/PDHB/ACSL6/ATP5F1B/ATP5MG/ATP6V1A/HPRT1/NDUFA11/NDUFA12/NDUFA13/NDUFA5/NDUFA8/NDUFAB1/NDUFB4/NDUFB5/NDUFB6/NDUFB8/NDUFB9/NDUFS2/NDUFS7	21
GO:0097401	GO:0097401	synaptic vesicle lumen acidification	2.69366e-05	0.00132389	0.00119823	ATP6V0D1/ATP6V1B2/ATP6V1H/ATP6V0A1/ATP6V1A/ATP6V1C1	6
GO:0009150	GO:0009150	purine ribonucleotide metabolic process	2.91401e-05	0.00140614	0.00127268	ATP6V1B2/NDUFB10/NDUFV1/PDHB/PFKP/ACSL6/ATP1B1/ATP5F1B/ATP5MG/ATP6V1A/DNM1L/GIT1/HPRT1/NDUFA11/NDUFA12/NDUFA13/NDUFA5/NDUFA8/NDUFAB1/NDUFB4/NDUFB5/NDUFB6/NDUFB8/NDUFB9/NDUFS2/NDUFS7/RHOA/SUCLG1	28
GO:0072522	GO:0072522	purine-containing compound biosynthetic process	4.01447e-05	0.00190257	0.001722	NDUFB10/NDUFV1/PDHB/ACSL6/ATP5F1B/ATP5MG/ATP6V1A/HPRT1/NDUFA11/NDUFA12/NDUFA13/NDUFA5/NDUFA8/NDUFAB1/NDUFB4/NDUFB5/NDUFB6/NDUFB8/NDUFB9/NDUFS2/NDUFS7	21
GO:0090407	GO:0090407	organophosphate biosynthetic process	4.72262e-05	0.00217929	0.00197245	NDUFB10/NDUFV1/PDHB/PIP4K2B/ACSL6/AGPAT1/AGPAT5/ATP5F1B/ATP5MG/ATP6V1A/CKB/DGKZ/HPRT1/ITPKA/NDUFA11/NDUFA12/NDUFA13/NDUFA5/NDUFA8/NDUFAB1/NDUFB4/NDUFB5/NDUFB6/NDUFB8/NDUFB9/NDUFS2/NDUFS7/PIP4K2C/PIP5K1C/SYNJ1/TAMM41	31
GO:0009259	GO:0009259	ribonucleotide metabolic process	4.80721e-05	0.00217929	0.00197245	ATP6V1B2/NDUFB10/NDUFV1/PDHB/PFKP/ACSL6/ATP1B1/ATP5F1B/ATP5MG/ATP6V1A/DNM1L/GIT1/HPRT1/NDUFA11/NDUFA12/NDUFA13/NDUFA5/NDUFA8/NDUFAB1/NDUFB4/NDUFB5/NDUFB6/NDUFB8/NDUFB9/NDUFS2/NDUFS7/RHOA/SUCLG1	28
GO:0006887	GO:0006887	exocytosis	4.89661e-05	0.00217929	0.00197245	CDK5/NAPB/STXBP1/VAMP2/EXOC7/GIT1/HGS/NAPA/PAK1/PCLO/PIP5K1C/PRKCB/PRKCG/RAB3C/RAB7A/SCAMP1/SCAMP5/SV2B/SYN1/SYNJ1/SYP/SYT1/TMED10/VSNL1	24
GO:0072583	GO:0072583	clathrin-dependent endocytosis	4.9268e-05	0.00217929	0.00197245	AAK1/AP2A1/AP2A2/AP2M1/CLTC/PIP5K1C/SH3GL3/SMAP1	8
GO:0060627	GO:0060627	regulation of vesicle-mediated transport	5.46489e-05	0.00234091	0.00211873	CALR/CDK5/STXBP1/VAMP2/AAK1/ACTG1/ACTN2/AP2M1/BIN1/GIT1/HGS/PACSIN1/PCLO/PPP3CA/PRKAR1B/PRKCB/PRKCG/RAB3C/RAB5B/RAB7A/SCAMP5/SH3GL3/SLC17A7/SMAP1/SV2B/SYN1/SYNJ1/SYP/SYT1/VSNL1	30
GO:0050801	GO:0050801	monoatomic ion homeostasis	5.46858e-05	0.00234091	0.00211873	ATP6V0D1/ATP6V1B2/ATP6V1H/CALR/CDK5/HSP90B1/ANK3/ATP1A1/ATP1A3/ATP1B1/ATP2B1/ATP2B3/ATP5F1B/ATP6V0A1/ATP6V1A/CKB/DMXL2/FKBP1A/GLRX5/HMOX2/IMMT/PRKCB/RAB7A/RYR2/SLC8A2/SV2B/TPT1	27
GO:0016241	GO:0016241	regulation of macroautophagy	6.39854e-05	0.00269551	0.00243968	ATP6V0D1/ATP6V1B2/ATP6V1H/CDK5/PIP4K2B/ATP6V0A1/ATP6V1A/ATP6V1C1/EXOC7/PIP4K2C/SLC25A4/SLC25A5/UBQLN1/VDAC1	14
GO:0051648	GO:0051648	vesicle localization	7.86329e-05	0.00326081	0.00295132	AP3B2/CDK5/DNM1/ACTN4/AP3M2/ARFGAP2/DYNC1H1/EXOC7/HGS/KIFAP3/PCLO/PDCD6/PPP6C/RAB7A/SYN1/SYN3/SYNJ1/TMED10	18
GO:0019693	GO:0019693	ribose phosphate metabolic process	8.28417e-05	0.00338249	0.00306145	ATP6V1B2/NDUFB10/NDUFV1/PDHB/PFKP/ACSL6/ATP1B1/ATP5F1B/ATP5MG/ATP6V1A/DNM1L/GIT1/HPRT1/NDUFA11/NDUFA12/NDUFA13/NDUFA5/NDUFA8/NDUFAB1/NDUFB4/NDUFB5/NDUFB6/NDUFB8/NDUFB9/NDUFS2/NDUFS7/RHOA/SUCLG1	28
GO:0009165	GO:0009165	nucleotide biosynthetic process	8.85866e-05	0.00350909	0.00317603	NDUFB10/NDUFV1/PDHB/ACSL6/ATP5F1B/ATP5MG/ATP6V1A/HPRT1/NDUFA11/NDUFA12/NDUFA13/NDUFA5/NDUFA8/NDUFAB1/NDUFB4/NDUFB5/NDUFB6/NDUFB8/NDUFB9/NDUFS2/NDUFS7	21
GO:1901293	GO:1901293	nucleoside phosphate biosynthetic process	8.85866e-05	0.00350909	0.00317603	NDUFB10/NDUFV1/PDHB/ACSL6/ATP5F1B/ATP5MG/ATP6V1A/HPRT1/NDUFA11/NDUFA12/NDUFA13/NDUFA5/NDUFA8/NDUFAB1/NDUFB4/NDUFB5/NDUFB6/NDUFB8/NDUFB9/NDUFS2/NDUFS7	21
GO:0006163	GO:0006163	purine nucleotide metabolic process	9.67113e-05	0.00377459	0.00341634	ATP6V1B2/NDUFB10/NDUFV1/PDHB/PFKP/ACSL6/ATP1B1/ATP5F1B/ATP5MG/ATP6V1A/DNM1L/GIT1/HPRT1/ME2/NDUFA11/NDUFA12/NDUFA13/NDUFA5/NDUFA8/NDUFAB1/NDUFB4/NDUFB5/NDUFB6/NDUFB8/NDUFB9/NDUFS2/NDUFS7/NNT/RHOA/SUCLG1	30
GO:0019725	GO:0019725	cellular homeostasis	0.000101498	0.00390398	0.00353345	ATP6V0D1/ATP6V1B2/ATP6V1H/CALR/CDK5/GLS/HSP90B1/OXCT1/ATP1A1/ATP1A3/ATP1B1/ATP2B1/ATP2B3/ATP5F1B/ATP6V0A1/ATP6V1A/ATP6V1C1/CKB/DMXL2/FKBP1A/GIT1/GLRX5/IMMT/PLAA/PPP3CA/PRKCB/RAB7A/RYR2/SLC8A2/SV2B/TPT1/VSNL1	32
GO:0055080	GO:0055080	monoatomic cation homeostasis	0.000108829	0.00412616	0.00373454	ATP6V0D1/ATP6V1B2/ATP6V1H/CALR/CDK5/HSP90B1/ANK3/ATP1A1/ATP1A3/ATP1B1/ATP2B1/ATP2B3/ATP5F1B/ATP6V0A1/ATP6V1A/DMXL2/FKBP1A/GLRX5/HMOX2/IMMT/PRKCB/RAB7A/RYR2/SLC8A2/SV2B/TPT1	26
GO:0045055	GO:0045055	regulated exocytosis	0.000118608	0.00443361	0.00401281	CDK5/NAPB/STXBP1/VAMP2/GIT1/NAPA/PCLO/PIP5K1C/PRKCB/PRKCG/SCAMP5/SV2B/SYN1/SYNJ1/SYP/SYT1/TMED10	17
GO:0006873	GO:0006873	intracellular monoatomic ion homeostasis	0.000130905	0.00482532	0.00436734	ATP6V0D1/ATP6V1B2/ATP6V1H/CALR/CDK5/HSP90B1/ATP1A1/ATP1A3/ATP1B1/ATP2B1/ATP2B3/ATP5F1B/ATP6V0A1/ATP6V1A/CKB/DMXL2/FKBP1A/IMMT/PRKCB/RAB7A/RYR2/SLC8A2/SV2B/TPT1	24
GO:0055082	GO:0055082	intracellular chemical homeostasis	0.00015729	0.00569898	0.00515808	ATP6V0D1/ATP6V1B2/ATP6V1H/CALR/CDK5/GLS/HSP90B1/OXCT1/ATP1A1/ATP1A3/ATP1B1/ATP2B1/ATP2B3/ATP5F1B/ATP6V0A1/ATP6V1A/CKB/DMXL2/FKBP1A/IMMT/PPP3CA/PRKCB/RAB7A/RYR2/SLC8A2/SV2B/TPT1/VSNL1	28
GO:0001505	GO:0001505	regulation of neurotransmitter levels	0.000158901	0.00569898	0.00515808	CAMK2A/CDK5/NAPB/STXBP1/VAMP2/GIT1/NAPA/PCLO/PIP5K1C/PRKCB/PRKCG/SV2B/SYN1/SYN3/SYNJ1/SYP/SYT1	17
GO:0019637	GO:0019637	organophosphate metabolic process	0.000171394	0.0060206	0.00544918	ATP6V1B2/NDUFB10/NDUFV1/PDHB/PFKP/PIP4K2B/ABHD16A/ACSL6/AGPAT1/AGPAT5/ATP1B1/ATP5F1B/ATP5MG/ATP6V1A/CKB/DGKZ/DNM1L/GIT1/HPRT1/ITPKA/ME2/NDUFA11/NDUFA12/NDUFA13/NDUFA5/NDUFA8/NDUFAB1/NDUFB4/NDUFB5/NDUFB6/NDUFB8/NDUFB9/NDUFS2/NDUFS7/NNT/PIP4K2C/PIP5K1C/PLAA/RHOA/SUCLG1/SYNJ1/TAMM41	42
GO:0048812	GO:0048812	neuron projection morphogenesis	0.000172406	0.0060206	0.00544918	CAMK2B/CDK5/EPB41L3/MAP1B/STXBP1/ABI1/ABI2/ANK3/ATL1/CNTNAP1/DBNL/DNM3/EPHA4/HPRT1/ITPKA/LYPLA2/NCKAP1/NECTIN1/PACSIN1/PAK1/PLAA/PPP3CA/PTPRS/RHOA/SYNGAP1/SYT1/TUBB3/TWF2/WDR47	29
GO:0072521	GO:0072521	purine-containing compound metabolic process	0.00017598	0.00606559	0.0054899	ATP6V1B2/NDUFB10/NDUFV1/PDHB/PFKP/ACSL6/ATP1B1/ATP5F1B/ATP5MG/ATP6V1A/DNM1L/GIT1/HPRT1/ME2/NDUFA11/NDUFA12/NDUFA13/NDUFA5/NDUFA8/NDUFAB1/NDUFB4/NDUFB5/NDUFB6/NDUFB8/NDUFB9/NDUFS2/NDUFS7/NNT/RHOA/SUCLG1	30
GO:0017157	GO:0017157	regulation of exocytosis	0.000217765	0.00735557	0.00665744	CDK5/STXBP1/VAMP2/GIT1/HGS/PCLO/PRKCB/PRKCG/RAB3C/RAB7A/SCAMP5/SV2B/SYN1/SYP/SYT1/VSNL1	16
GO:0016236	GO:0016236	macroautophagy	0.000218949	0.00735557	0.00665744	ATP6V0D1/ATP6V1B2/ATP6V1H/CALR/CDK5/PIP4K2B/ATP6V0A1/ATP6V1A/ATP6V1C1/EXOC7/HGS/MFN2/PIP4K2C/PLAA/RAB7A/SLC25A4/SLC25A5/UBQLN1/VDAC1/VTA1	20
GO:0030001	GO:0030001	metal ion transport	0.000234254	0.00775576	0.00701965	CAMK2A/CAMK2B/CDK5/VAMP2/ACTN2/ACTN4/ANK3/ATP1A1/ATP1A3/ATP1B1/ATP2B1/ATP2B3/BIN1/CLTC/DNM1L/DPP6/EHD3/FKBP1A/NECTIN1/PPP3CA/PRKCB/RHOA/RYR2/SCN2A/SFXN1/SLC17A7/SLC8A2/TPT1/UBQLN1/VDAC1	30
GO:0023061	GO:0023061	signal release	0.000238734	0.00775576	0.00701965	CAMK2A/CDK5/NAPB/OXCT1/STXBP1/VAMP2/GIT1/GNAZ/NAPA/PCLO/PIP5K1C/PPP3CA/PRKCB/PRKCG/SLC25A22/SV2B/SYN1/SYN3/SYNJ1/SYP/SYT1/VSNL1	22
GO:0010959	GO:0010959	regulation of metal ion transport	0.000239628	0.00775576	0.00701965	CAMK2A/CAMK2B/CDK5/VAMP2/ACTN2/ACTN4/ANK3/ATP1A1/ATP1B1/ATP2B1/BIN1/DPP6/EHD3/FKBP1A/PPP3CA/RHOA/RYR2/UBQLN1/VDAC1	19
GO:0016358	GO:0016358	dendrite development	0.00026397	0.00844068	0.00763957	CAMK2A/CAMK2B/CDK5/MAP1B/ABI1/ABI2/CARM1/DNM3/EPHA4/HPRT1/ITPKA/PACSIN1/PPP3CA/PTPRS/RHOA/SYNGAP1	16
GO:1901137	GO:1901137	carbohydrate derivative biosynthetic process	0.000276389	0.00871357	0.00788656	NDUFB10/NDUFV1/PDHB/ACSL6/AP2A1/ATP5F1B/ATP5MG/ATP6V1A/CLTC/HPRT1/MLEC/NDUFA11/NDUFA12/NDUFA13/NDUFA5/NDUFA8/NDUFAB1/NDUFB4/NDUFB5/NDUFB6/NDUFB8/NDUFB9/NDUFS2/NDUFS7/UGGT1	25
GO:0030003	GO:0030003	intracellular monoatomic cation homeostasis	0.000279071	0.00871357	0.00788656	ATP6V0D1/ATP6V1B2/ATP6V1H/CALR/CDK5/HSP90B1/ATP1A1/ATP1A3/ATP1B1/ATP2B1/ATP2B3/ATP5F1B/ATP6V0A1/ATP6V1A/DMXL2/FKBP1A/IMMT/PRKCB/RAB7A/RYR2/SLC8A2/SV2B/TPT1	23
GO:0007268	GO:0007268	chemical synaptic transmission	0.000296506	0.00904514	0.00818666	CAMK2A/CAMK2B/CDK5/DNM1/GLS/MAP1B/NAPB/STXBP1/VAMP2/DGKZ/DLGAP1/EPHA4/GIT1/ITPKA/LYNX1/NAPA/PCLO/PIP5K1C/PPP3CA/PRKAR1B/PRKAR2B/PRKCB/PRKCG/PTPRS/SLC17A7/SLC8A2/SV2B/SYN1/SYN3/SYNGAP1/SYNJ1/SYP/SYT1/VDAC1	34
GO:0098916	GO:0098916	anterograde trans-synaptic signaling	0.000296506	0.00904514	0.00818666	CAMK2A/CAMK2B/CDK5/DNM1/GLS/MAP1B/NAPB/STXBP1/VAMP2/DGKZ/DLGAP1/EPHA4/GIT1/ITPKA/LYNX1/NAPA/PCLO/PIP5K1C/PPP3CA/PRKAR1B/PRKAR2B/PRKCB/PRKCG/PTPRS/SLC17A7/SLC8A2/SV2B/SYN1/SYN3/SYNGAP1/SYNJ1/SYP/SYT1/VDAC1	34
GO:0120039	GO:0120039	plasma membrane bounded cell projection morphogenesis	0.000344059	0.0103765	0.00939166	CAMK2B/CDK5/EPB41L3/MAP1B/STXBP1/ABI1/ABI2/ANK3/ATL1/CNTNAP1/DBNL/DNM3/EPHA4/HPRT1/ITPKA/LYPLA2/NCKAP1/NECTIN1/PACSIN1/PAK1/PLAA/PPP3CA/PTPRS/RHOA/SYNGAP1/SYT1/TUBB3/TWF2/WDR47	29
GO:0006123	GO:0006123	mitochondrial electron transport, cytochrome c to oxygen	0.00036473	0.0107559	0.00973506	COX5B/COX5A/COX6B1/COX7A2/COX7A2L	5
GO:1903421	GO:1903421	regulation of synaptic vesicle recycling	0.000364745	0.0107559	0.00973506	CDK5/ACTG1/AP2M1/DNM3/PLAA/SLC17A7	6
GO:0097479	GO:0097479	synaptic vesicle localization	0.000383522	0.0110555	0.0100063	AP3B2/CDK5/DNM1/AP3M2/PCLO/SYN1/SYN3/SYNJ1	8
GO:0032990	GO:0032990	cell part morphogenesis	0.000383802	0.0110555	0.0100063	CAMK2B/CDK5/EPB41L3/MAP1B/STXBP1/ABI1/ABI2/ANK3/ATL1/CNTNAP1/DBNL/DNM1L/DNM3/EPHA4/HPRT1/ITPKA/LYPLA2/NCKAP1/NECTIN1/PACSIN1/PAK1/PLAA/PPP3CA/PTPRS/RHOA/SYNGAP1/SYT1/TUBB3/TWF2/WDR47	30
GO:0099536	GO:0099536	synaptic signaling	0.000387402	0.0110555	0.0100063	CAMK2A/CAMK2B/CDK5/DNM1/GLS/MAP1B/NAPB/STXBP1/VAMP2/DGKZ/DLGAP1/EPHA4/GIT1/GNB1/ITPKA/LYNX1/NAPA/PCLO/PIP5K1C/PPP3CA/PRKAR1B/PRKAR2B/PRKCB/PRKCG/PTPRS/SLC17A7/SLC8A2/SV2B/SYN1/SYN3/SYNGAP1/SYNJ1/SYP/SYT1/VDAC1	35
GO:0009117	GO:0009117	nucleotide metabolic process	0.000404787	0.0114288	0.010344	ATP6V1B2/NDUFB10/NDUFV1/PDHB/PFKP/ACSL6/ATP1B1/ATP5F1B/ATP5MG/ATP6V1A/DNM1L/GIT1/HPRT1/ME2/NDUFA11/NDUFA12/NDUFA13/NDUFA5/NDUFA8/NDUFAB1/NDUFB4/NDUFB5/NDUFB6/NDUFB8/NDUFB9/NDUFS2/NDUFS7/NNT/RHOA/SUCLG1	30
GO:0061337	GO:0061337	cardiac conduction	0.000416639	0.0114424	0.0103563	ATP1A1/ATP1A3/ATP1B1/ATP2B1/ATP2B3/BIN1/EHD3/RYR2/SLC8A2	9
GO:0098771	GO:0098771	inorganic ion homeostasis	0.000417523	0.0114424	0.0103563	ATP6V0D1/CALR/CDK5/HSP90B1/ANK3/ATP1A1/ATP1A3/ATP1B1/ATP2B1/ATP2B3/ATP6V1A/CKB/FKBP1A/GLRX5/HMOX2/IMMT/PRKCB/RYR2/SLC17A7/SLC8A2/SV2B/TPT1	22
GO:0099537	GO:0099537	trans-synaptic signaling	0.000418202	0.0114424	0.0103563	CAMK2A/CAMK2B/CDK5/DNM1/GLS/MAP1B/NAPB/STXBP1/VAMP2/DGKZ/DLGAP1/EPHA4/GIT1/ITPKA/LYNX1/NAPA/PCLO/PIP5K1C/PPP3CA/PRKAR1B/PRKAR2B/PRKCB/PRKCG/PTPRS/SLC17A7/SLC8A2/SV2B/SYN1/SYN3/SYNGAP1/SYNJ1/SYP/SYT1/VDAC1	34
GO:0048858	GO:0048858	cell projection morphogenesis	0.000428344	0.0116002	0.0104992	CAMK2B/CDK5/EPB41L3/MAP1B/STXBP1/ABI1/ABI2/ANK3/ATL1/CNTNAP1/DBNL/DNM3/EPHA4/HPRT1/ITPKA/LYPLA2/NCKAP1/NECTIN1/PACSIN1/PAK1/PLAA/PPP3CA/PTPRS/RHOA/SYNGAP1/SYT1/TUBB3/TWF2/WDR47	29
GO:0032940	GO:0032940	secretion by cell	0.000437866	0.0117383	0.0106242	CAMK2A/CDK5/NAPB/OXCT1/STXBP1/VAMP2/DNM1L/ERP29/EXOC7/GIT1/GNAZ/HGS/NAPA/PAK1/PCLO/PIP5K1C/PPP3CA/PRKCB/PRKCG/RAB3C/RAB7A/SCAMP1/SCAMP5/SLC25A22/SV2B/SYN1/SYN3/SYNJ1/SYP/SYT1/TMED10/VSNL1	32
GO:0006753	GO:0006753	nucleoside phosphate metabolic process	0.000473983	0.0125795	0.0113856	ATP6V1B2/NDUFB10/NDUFV1/PDHB/PFKP/ACSL6/ATP1B1/ATP5F1B/ATP5MG/ATP6V1A/DNM1L/GIT1/HPRT1/ME2/NDUFA11/NDUFA12/NDUFA13/NDUFA5/NDUFA8/NDUFAB1/NDUFB4/NDUFB5/NDUFB6/NDUFB8/NDUFB9/NDUFS2/NDUFS7/NNT/RHOA/SUCLG1	30
GO:0046928	GO:0046928	regulation of neurotransmitter secretion	0.000489106	0.0128523	0.0116325	CAMK2A/STXBP1/GIT1/PRKCB/PRKCG/SV2B/SYN1/SYP/SYT1	9
GO:0032989	GO:0032989	cellular component morphogenesis	0.000508319	0.0132263	0.0119709	CAMK2B/CDK5/EPB41L3/MAP1B/STXBP1/ABI1/ABI2/ACTG1/ACTN2/ANK3/ATL1/CNTNAP1/DBNL/DNM1L/DNM3/EPHA4/HPRT1/ITPKA/LYPLA2/NCKAP1/NECTIN1/PACSIN1/PAK1/PLAA/PPP3CA/PTPRS/RHOA/SYNGAP1/SYT1/TUBB3/TWF2/WDR47	32
GO:0006816	GO:0006816	calcium ion transport	0.00052324	0.0133203	0.0120561	CAMK2A/CAMK2B/CDK5/ATP1B1/ATP2B1/ATP2B3/BIN1/DNM1L/EHD3/FKBP1A/PPP3CA/PRKCB/RHOA/RYR2/SCN2A/SLC8A2/TPT1/UBQLN1/VDAC1	19
GO:1903779	GO:1903779	regulation of cardiac conduction	0.000525556	0.0133203	0.0120561	ATP2B1/ATP2B3/EHD3/RYR2/SLC8A2	5
GO:1903530	GO:1903530	regulation of secretion by cell	0.00052699	0.0133203	0.0120561	CAMK2A/CDK5/OXCT1/STXBP1/VAMP2/DNM1L/ERP29/GIT1/GNAZ/HGS/PCLO/PPP3CA/PRKCB/PRKCG/RAB3C/RAB7A/SCAMP5/SLC25A22/SV2B/SYN1/SYP/SYT1/TMED10/VSNL1	24
GO:0007006	GO:0007006	mitochondrial membrane organization	0.000550631	0.0137865	0.012478	CAMK2A/APOO/HSPA4/IMMT/MFN2/MICOS13/NDUFA13/SLC25A4/SLC25A5/SLC25A6/TOMM70	11
GO:0021700	GO:0021700	developmental maturation	0.000601627	0.0149226	0.0135063	ATP6V0D1/ATP6V1B2/ATP6V1H/CAMK2B/MAP1B/PPP2R1A/STXBP1/ATP6V0A1/ATP6V1A/ATP6V1C1/CNTNAP1/RHOA/SYP/TUBB8	14
GO:0048878	GO:0048878	chemical homeostasis	0.000648258	0.0159303	0.0144184	ATP6V0D1/ATP6V1B2/ATP6V1H/CALR/CDK5/GLS/HSP90B1/OXCT1/ANK3/ATP1A1/ATP1A3/ATP1B1/ATP2B1/ATP2B3/ATP5F1B/ATP6V0A1/ATP6V1A/CKB/DMXL2/FKBP1A/GLRX5/HMOX2/IMMT/PPP3CA/PRKCB/RAB7A/RYR2/SLC17A7/SLC8A2/SV2B/TPT1/VSNL1	32
GO:0051924	GO:0051924	regulation of calcium ion transport	0.000674946	0.016434	0.0148742	CAMK2A/CAMK2B/CDK5/ATP1B1/ATP2B1/BIN1/EHD3/FKBP1A/PPP3CA/RHOA/RYR2/UBQLN1/VDAC1	13
GO:0051650	GO:0051650	establishment of vesicle localization	0.000691066	0.0166735	0.015091	AP3B2/CDK5/DNM1/ACTN4/AP3M2/ARFGAP2/DYNC1H1/EXOC7/HGS/KIFAP3/PDCD6/PPP6C/RAB7A/SYNJ1/TMED10	15
GO:0051452	GO:0051452	intracellular pH reduction	0.000699415	0.0167229	0.0151358	ATP6V0D1/ATP6V1B2/ATP6V1H/ATP6V0A1/ATP6V1A/DMXL2/RAB7A	7
GO:0046425	GO:0046425	regulation of receptor signaling pathway via JAK-STAT	0.000734384	0.0174023	0.0157506	CAMK2A/CDK5/PPP2R1A/HGS/OCIAD1	5
GO:0007035	GO:0007035	vacuolar acidification	0.000799888	0.0187868	0.0170037	ATP6V0D1/ATP6V1B2/ATP6V1H/ATP6V0A1/ATP6V1A/DMXL2	6
GO:0055086	GO:0055086	nucleobase-containing small molecule metabolic process	0.000973908	0.0226733	0.0205213	ATP6V1B2/NDUFB10/NDUFV1/PDHB/PFKP/ACSL6/ATP1B1/ATP5F1B/ATP5MG/ATP6V1A/DNM1L/GIT1/HPRT1/ME2/NDUFA11/NDUFA12/NDUFA13/NDUFA5/NDUFA8/NDUFAB1/NDUFB4/NDUFB5/NDUFB6/NDUFB8/NDUFB9/NDUFS2/NDUFS7/NNT/RHOA/SUCLG1/UGGT1	31
GO:1904892	GO:1904892	regulation of receptor signaling pathway via STAT	0.000999511	0.023067	0.0208777	CAMK2A/CDK5/PPP2R1A/HGS/OCIAD1	5
GO:2000300	GO:2000300	regulation of synaptic vesicle exocytosis	0.00102854	0.0235324	0.0212989	GIT1/PRKCB/PRKCG/SV2B/SYN1/SYP/SYT1	7
GO:0051453	GO:0051453	regulation of intracellular pH	0.00125853	0.0283532	0.0256622	ATP6V0D1/ATP6V1B2/ATP6V1H/ATP5F1B/ATP6V0A1/ATP6V1A/DMXL2/RAB7A	8
GO:0061001	GO:0061001	regulation of dendritic spine morphogenesis	0.00126062	0.0283532	0.0256622	CAMK2B/CDK5/ABI2/DNM3/EPHA4/ITPKA	6
GO:0006122	GO:0006122	mitochondrial electron transport, ubiquinol to cytochrome c	0.00137548	0.0306767	0.0277651	CYC1/UQCRC1/UQCRC2/UQCRQ	4
GO:0051046	GO:0051046	regulation of secretion	0.00139854	0.0309309	0.0279952	CAMK2A/CDK5/OXCT1/STXBP1/VAMP2/DNM1L/ERP29/GIT1/GNAZ/HGS/PCLO/PPP3CA/PRKCB/PRKCG/RAB3C/RAB7A/SCAMP5/SLC25A22/SV2B/SYN1/SYP/SYT1/TMED10/VSNL1	24
GO:0050804	GO:0050804	modulation of chemical synaptic transmission	0.00162998	0.0357517	0.0323585	CAMK2A/CAMK2B/CDK5/DNM1/MAP1B/STXBP1/VAMP2/DGKZ/DLGAP1/EPHA4/GIT1/ITPKA/PPP3CA/PRKAR1B/PRKAR2B/PRKCB/PRKCG/PTPRS/SLC8A2/SV2B/SYN1/SYN3/SYNGAP1/SYP/SYT1	25
GO:0046903	GO:0046903	secretion	0.00167711	0.0364204	0.0329637	CAMK2A/CDK5/NAPB/OXCT1/STXBP1/VAMP2/DNM1L/ERP29/EXOC7/GIT1/GNAZ/HGS/NAPA/PAK1/PCLO/PIP5K1C/PPP3CA/PRKCB/PRKCG/RAB3C/RAB7A/SCAMP1/SCAMP5/SLC25A22/SV2B/SYN1/SYN3/SYNJ1/SYP/SYT1/TMED10/VSNL1	32
GO:0030641	GO:0030641	regulation of cellular pH	0.00168791	0.0364204	0.0329637	ATP6V0D1/ATP6V1B2/ATP6V1H/ATP5F1B/ATP6V0A1/ATP6V1A/DMXL2/RAB7A	8
GO:0099177	GO:0099177	regulation of trans-synaptic signaling	0.00171517	0.0364309	0.0329732	CAMK2A/CAMK2B/CDK5/DNM1/MAP1B/STXBP1/VAMP2/DGKZ/DLGAP1/EPHA4/GIT1/ITPKA/PPP3CA/PRKAR1B/PRKAR2B/PRKCB/PRKCG/PTPRS/SLC8A2/SV2B/SYN1/SYN3/SYNGAP1/SYP/SYT1	25
GO:0006900	GO:0006900	vesicle budding from membrane	0.00172958	0.0364309	0.0329732	AP3B2/DNM1/AP2M1/AP3M2/ARFGAP2/PDCD6/PPP6C/RAB7A/TMED10	9
GO:0007032	GO:0007032	endosome organization	0.00172958	0.0364309	0.0329732	ATP6V1H/DNM1/ATP6V0A1/ATP6V1A/HGS/RAB5B/RAB7A/SYNJ1/VTA1	9
GO:1903305	GO:1903305	regulation of regulated secretory pathway	0.00207	0.0432581	0.0391524	CDK5/STXBP1/GIT1/PRKCB/PRKCG/SCAMP5/SV2B/SYN1/SYP/SYT1	10
GO:0051588	GO:0051588	regulation of neurotransmitter transport	0.00220593	0.0457386	0.0413975	CAMK2A/STXBP1/GIT1/PRKCB/PRKCG/SV2B/SYN1/SYP/SYT1	9
GO:0006885	GO:0006885	regulation of pH	0.00222569	0.0457905	0.0414444	ATP6V0D1/ATP6V1B2/ATP6V1H/ATP5F1B/ATP6V0A1/ATP6V1A/DMXL2/RAB7A	8
GO:0051480	GO:0051480	regulation of cytosolic calcium ion concentration	0.00230086	0.046973	0.0425147	CDK5/ATP2B1/ATP2B3/RYR2/SLC8A2/SV2B	6
GO:0022411	GO:0022411	cellular component disassembly	0.00237546	0.0481257	0.043558	CDK5/MAP1B/NAPB/ACTN2/ADD2/DNM1L/DSTN/EPHA4/MCTS1/MFN2/NAPA/PPP1CA/PRKCB/SH3GL3/SLC25A4/SLC25A5/SPTBN2/SYNJ1/TWF2/UBQLN1/VDAC1/VTA1/WDR47	23
GO:0055001	GO:0055001	muscle cell development	0.00248043	0.0498716	0.0451382	ACTG1/ACTN1/ACTN2/ACTN4/BIN1/CNTNAP1/MAP2K4/PPP3CA/TOMM70	9

[truncated: 6 more sheets: Supplementary Table 10, Supplementary Table 11, Supplementary Table 12, Supplementary Table 13, Supplementary Table 14, Supplementary Table 15]
